# Supplementary material for: Public human microbiome data are dominated by highly developed countries
Source: PLoS Biol. 2022 Feb 15;20(2):e3001536. doi: 10.1371/journal.pbio.3001536 (PMC8846514; doi:10.1371/journal.pbio.3001536)
Supplement: S1 Table — Each row represents a single metadata field available for BioSample entries. The “samples” column indicates how many samples have a value for that field. (CSV) [file pbio.3001536.s002.csv]

tag	samples	coverage
geo_loc_name	442427	0.994600172
host	440321	0.989865769
collection_date	392547	0.882467195
lat_lon	352744	0.792987867
env_broad_scale	302028	0.678975516
env_local_scale	301555	0.677912186
env_medium	284390	0.639324325
host_subject_id	164013	0.368710223
isolation_source	161609	0.3633059
sex	99781	0.224313163
sample_type	94636	0.212746921
host_age	93127	0.209354606
host_taxid	88426	0.1987865
title	88216	0.198314408
longitude	80204	0.180302993
latitude	80160	0.180204078
elev	78660	0.176831996
env_package	75615	0.169986669
sample_name	74086	0.166549393
description	73247	0.164663275
host_sex	70471	0.158422675
physical_specimen_location	65532	0.147319532
dna_extracted	65500	0.147247594
physical_specimen_remaining	65466	0.14717116
collection_timestamp	65277	0.146746278
INSDC center name	63009	0.141647689
INSDC first public	63009	0.141647689
INSDC last update	63009	0.141647689
INSDC status	63009	0.141647689
SRA accession	63009	0.141647689
tissue	62355	0.140177461
host_body_product	61703	0.13871173
Title	59423	0.133586165
Alias	58862	0.132325006
host_tissue_sampled	57523	0.12931486
ENA checklist	54761	0.123105733
isolate	51434	0.115626454
anonymized_name	51215	0.11513413
age	50047	0.112508402
body_habitat	49260	0.110739183
body_product	49220	0.110649261
host_body_mass_index	45815	0.102994634
body_mass_index	43499	0.097788139
public	39620	0.089067934
INSDC center alias	38873	0.087388637
strain	35975	0.080873774
samp_collect_device	35050	0.078794323
host_disease	34495	0.077546653
isol_growth_condt	33754	0.075880844
state	32623	0.073338294
ethnicity	32424	0.072890931
source_material_id	31735	0.071342021
host_height	31188	0.070112335
race	30218	0.067931722
empo_1	28816	0.064779949
empo_2	28816	0.064779949
empo_3	28816	0.064779949
host_body_habitat	27594	0.062032826
project_name	26818	0.060288336
dominant_hand	26459	0.059481284
ibd	25611	0.057574933
diabetes	25169	0.056581293
samp_size	25161	0.056563309
csection	25076	0.056372224
chickenpox	25041	0.056293542
pregnant	24753	0.055646102
sample_id	24195	0.054391688
depth	23770	0.053436264
altitude	23284	0.05234371
ENA-FIRST-PUBLIC	22310	0.050154104
ENA-LAST-UPDATE	22310	0.050154104
host_age_units	21986	0.049425734
weight_units	21814	0.049039069
height_units	21698	0.048778295
dog	21610	0.048580466
multivitamin	21603	0.048564729
cat	21599	0.048555737
lactose	21575	0.048501784
softener	21542	0.048427598
pku	21530	0.048400621
host_height_units	21520	0.048378141
migraine	21514	0.048364652
gluten	21472	0.048270234
contraceptive	21267	0.047809383
livingwith	21247	0.047764422
assigned_from_geo	21228	0.047721709
host_weight_units	20893	0.04696861
alzheimers	20691	0.046514503
asd	20686	0.046503263
thyroid	20681	0.046492023
ibs	20679	0.046487527
autoimmune	20674	0.046476286
cdiff	20667	0.04646055
sibo	20653	0.046429077
host_weight	20602	0.046314426
ecotype	20450	0.045972722
samp_store_temp	20244	0.045509623
cancer	19753	0.044405828
has_physical_specimen	19733	0.044360867
age_unit	19263	0.043304281
cultivar	18981	0.042670329
collection_time	18821	0.042310641
common_name	18427	0.041424907
sleep_duration	18355	0.041263047
cardiovascular_disease	18096	0.040680801
alcohol_frequency	18029	0.040530181
pool_frequency	18029	0.040530181
cosmetics_frequency	18027	0.040525685
exercise_frequency	18027	0.040525685
appendix_removed	18025	0.040521189
flossing_frequency	18024	0.040518941
deodorant_use	18022	0.040514445
skin_condition	18021	0.040512197
teethbrushing_frequency	18017	0.040503205
tonsils_removed	18017	0.040503205
seasonal_allergies	18016	0.040500957
weight_change	18008	0.040482972
exercise_location	18001	0.040467236
flu_vaccine_date	17928	0.040303128
last_travel	17727	0.039851269
weight_kg	17706	0.03980406
alcohol_types_red_wine	17694	0.039777083
alcohol_types_sour_beers	17694	0.039777083
alcohol_types_unspecified	17694	0.039777083
alcohol_types_white_wine	17694	0.039777083
allergic_to_other	17694	0.039777083
allergic_to_peanuts	17694	0.039777083
allergic_to_shellfish	17694	0.039777083
allergic_to_tree_nuts	17694	0.039777083
allergic_to_unspecified	17694	0.039777083
non_food_allergies_beestings	17694	0.039777083
non_food_allergies_pet_dander	17694	0.039777083
non_food_allergies_sun	17694	0.039777083
non_food_allergies_unspecified	17694	0.039777083
drinking_water_source	17691	0.039770339
smoking_frequency	17690	0.039768091
acne_medication_otc	17683	0.039752354
vitamin_d_supplement_frequency	17683	0.039752354
diet_type	17681	0.039747858
other_supplement_frequency	17681	0.039747858
consume_animal_products_abx	17679	0.039743362
kidney_disease	17675	0.03973437
last_move	17675	0.03973437
homecooked_meals_frequency	17674	0.039732122
milk_cheese_frequency	17674	0.039732122
prepared_meals_frequency	17674	0.039732122
whole_eggs	17674	0.039732122
epilepsy_or_seizure_disorder	17673	0.039729874
meat_eggs_frequency	17673	0.039729874
poultry_frequency	17673	0.039729874
probiotic_frequency	17673	0.039729874
seafood_frequency	17673	0.039729874
sugar_sweetened_drink_frequency	17673	0.039729874
add_adhd	17672	0.039727626
liver_disease	17672	0.039727626
milk_substitute_frequency	17672	0.039727626
olive_oil	17672	0.039727626
ready_to_eat_meals_frequency	17672	0.039727626
salted_snacks_frequency	17672	0.039727626
whole_grain_frequency	17672	0.039727626
vegetable_frequency	17671	0.039725378
sugary_sweets_frequency	17670	0.03972313
fruit_frequency	17669	0.039720882
types_of_plants	17669	0.039720882
bowel_movement_frequency	17668	0.039718633
fed_as_infant	17668	0.039718633
level_of_education	17668	0.039718633
vitamin_b_supplement_frequency	17667	0.039716385
one_liter_of_water_a_day_frequency	17666	0.039714137
red_meat_frequency	17666	0.039714137
high_fat_red_meat_frequency	17665	0.039711889
fungal_overgrowth	17664	0.039709641
bowel_movement_quality	17662	0.039705145
fermented_plant_frequency	17661	0.039702897
breastmilk_formula_ensure	17659	0.039698401
roommates_in_study	17632	0.039637703
birth_year	17551	0.039455611
country_of_birth	17549	0.039451115
lung_disease	17543	0.039437627
acne_medication	17542	0.039435379
depression_bipolar_schizophrenia	17534	0.039417394
lowgrain_diet_type	17529	0.039406154
village	17469	0.039271271
height_cm	17451	0.039230806
clinical_condition	17425	0.039172356
age_years	17400	0.039116155
survey_id	17392	0.03909817
collection_month	17362	0.039030729
alcohol_types_beercider	17267	0.038817163
alcohol_types_spiritshard_alcohol	17267	0.038817163
antibiotic_history	17267	0.038817163
frozen_dessert_frequency	17267	0.038817163
nail_biter	17267	0.038817163
non_food_allergies_drug_eg_penicillin	17267	0.038817163
non_food_allergies_poison_ivyoak	17267	0.038817163
acid_reflux	17257	0.038794683
artificial_sweeteners	17257	0.038794683
country_residence	17257	0.038794683
drinks_per_session	17257	0.038794683
ibd_diagnosis_refined	17257	0.038794683
mental_illness	17257	0.038794683
pets_other	17257	0.038794683
vivid_dreams	17257	0.038794683
bmi_cat	17228	0.038729489
mental_illness_type_anorexia_nervosa	17190	0.038644063
mental_illness_type_bipolar_disorder	17190	0.038644063
mental_illness_type_bulimia_nervosa	17190	0.038644063
mental_illness_type_depression	17190	0.038644063
mental_illness_type_schizophrenia	17190	0.038644063
mental_illness_type_substance_abuse	17190	0.038644063
mental_illness_type_unspecified	17190	0.038644063
specialized_diet_exclude_dairy	17190	0.038644063
specialized_diet_exclude_nightshades	17190	0.038644063
specialized_diet_exclude_refined_sugars	17190	0.038644063
specialized_diet_fodmap	17190	0.038644063
specialized_diet_halaal	17190	0.038644063
specialized_diet_i_do_not_eat_a_specialized_diet	17190	0.038644063
specialized_diet_kosher	17190	0.038644063
specialized_diet_modified_paleo_diet	17190	0.038644063
specialized_diet_other_restrictions_not_described_here	17190	0.038644063
specialized_diet_raw_food_diet	17190	0.038644063
specialized_diet_unspecified	17190	0.038644063
age_cat	17175	0.038610342
age_corrected	17130	0.03850918
alcohol_consumption	17130	0.03850918
allergic_to_i_have_no_food_allergies_that_i_know_of	17130	0.03850918
census_region	17130	0.03850918
collection_season	17130	0.03850918
economic_region	17130	0.03850918
subset_age	17130	0.03850918
subset_antibiotic_history	17130	0.03850918
subset_bmi	17130	0.03850918
subset_diabetes	17130	0.03850918
subset_healthy	17130	0.03850918
subset_ibd	17130	0.03850918
cancer_treatment	17120	0.038486699
diabetes_type	17120	0.038486699
ibd_diagnosis	17120	0.038486699
env_matter	17097	0.038434994
mental_illness_type_ptsd_posttraumatic_stress_disorder	17053	0.03833608
specialized_diet_paleodiet_or_primal_diet	17053	0.03833608
specialized_diet_westenprice_or_other_lowgrain_low_processed_fo	17053	0.03833608
samp_mat_process	17051	0.038331584
run	16959	0.038124763
bmi_corrected	16955	0.03811577
family_id	16850	0.037879725
alcohol_types	16405	0.03687934
allergic_to	16405	0.03687934
mental_illness_type	16405	0.03687934
specialized_diet	16405	0.03687934
non_food_allergies	16309	0.036663527
seq_methods	15060	0.033855706
vioscreen_protveg	14921	0.033543227
vioscreen_questionnaire	14921	0.033543227
vioscreen_retinol	14921	0.033543227
vioscreen_rgrain	14921	0.033543227
vioscreen_ribofla	14921	0.033543227
vioscreen_salad_vegetable_servings	14921	0.033543227
vioscreen_selenium	14921	0.033543227
vioscreen_serine	14921	0.033543227
vioscreen_sfa100	14921	0.033543227
vioscreen_sfa120	14921	0.033543227
vioscreen_sfa140	14921	0.033543227
vioscreen_sfa160	14921	0.033543227
vioscreen_sfa170	14921	0.033543227
vioscreen_sfa180	14921	0.033543227
vioscreen_sfa200	14921	0.033543227
vioscreen_sfa220	14921	0.033543227
vioscreen_sfa40	14921	0.033543227
vioscreen_sfa60	14921	0.033543227
vioscreen_sfa80	14921	0.033543227
vioscreen_sfatot	14921	0.033543227
vioscreen_sodium	14921	0.033543227
vioscreen_sorbitol	14921	0.033543227
vioscreen_starch	14921	0.033543227
vioscreen_sucrose	14921	0.033543227
vioscreen_sweet_servings	14921	0.033543227
vioscreen_tagatose	14921	0.033543227
vioscreen_tfa161t	14921	0.033543227
vioscreen_tfa181t	14921	0.033543227
vioscreen_tfa182t	14921	0.033543227
vioscreen_tgrain	14921	0.033543227
vioscreen_thiamin	14921	0.033543227
vioscreen_threonin	14921	0.033543227
vioscreen_totaltfa	14921	0.033543227
vioscreen_totcla	14921	0.033543227
vioscreen_totfolat	14921	0.033543227
vioscreen_totsugar	14921	0.033543227
vioscreen_tryptoph	14921	0.033543227
vioscreen_tyrosine	14921	0.033543227
vioscreen_v_drkgr	14921	0.033543227
vioscreen_v_orange	14921	0.033543227
vioscreen_v_other	14921	0.033543227
vioscreen_v_starcy	14921	0.033543227
vioscreen_v_tomato	14921	0.033543227
vioscreen_v_total	14921	0.033543227
vioscreen_valine	14921	0.033543227
vioscreen_veg5_day	14921	0.033543227
vioscreen_vegetable_servings	14921	0.033543227
vioscreen_vegsumm	14921	0.033543227
vioscreen_vita_iu	14921	0.033543227
vioscreen_vita_rae	14921	0.033543227
vioscreen_vita_re	14921	0.033543227
vioscreen_vitb12	14921	0.033543227
vioscreen_vitb6	14921	0.033543227
vioscreen_vitc	14921	0.033543227
vioscreen_vitd	14921	0.033543227
vioscreen_vitd_iu	14921	0.033543227
vioscreen_vitd3	14921	0.033543227
vioscreen_vite_iu	14921	0.033543227
vioscreen_vitk	14921	0.033543227
vioscreen_water	14921	0.033543227
vioscreen_wgrain	14921	0.033543227
vioscreen_whole_grain_servings	14921	0.033543227
vioscreen_xylitol	14921	0.033543227
vioscreen_zinc	14921	0.033543227
vioscreen_a_bev	14920	0.033540979
vioscreen_a_cal	14920	0.033540979
vioscreen_add_sug	14920	0.033540979
vioscreen_addsugar	14920	0.033540979
vioscreen_adsugtot	14920	0.033540979
vioscreen_alanine	14920	0.033540979
vioscreen_alcohol	14920	0.033540979
vioscreen_alcohol_servings	14920	0.033540979
vioscreen_alphacar	14920	0.033540979
vioscreen_alphtoce	14920	0.033540979
vioscreen_alphtoco	14920	0.033540979
vioscreen_arginine	14920	0.033540979
vioscreen_ash	14920	0.033540979
vioscreen_aspartic	14920	0.033540979
vioscreen_avcarb	14920	0.033540979
vioscreen_betacar	14920	0.033540979
vioscreen_betacryp	14920	0.033540979
vioscreen_betaine	14920	0.033540979
vioscreen_betatoco	14920	0.033540979
vioscreen_biochana	14920	0.033540979
vioscreen_caffeine	14920	0.033540979
vioscreen_calcium_from_dairy_servings	14920	0.033540979
vioscreen_calcium_servings	14920	0.033540979
vioscreen_calories	14920	0.033540979
vioscreen_carbo	14920	0.033540979
vioscreen_cholest	14920	0.033540979
vioscreen_choline	14920	0.033540979
vioscreen_clac9t11	14920	0.033540979
vioscreen_clat10c12	14920	0.033540979
vioscreen_copper	14920	0.033540979
vioscreen_coumest	14920	0.033540979
vioscreen_cystine	14920	0.033540979
vioscreen_d_cheese	14920	0.033540979
vioscreen_d_milk	14920	0.033540979
vioscreen_d_tot_soym	14920	0.033540979
vioscreen_d_total	14920	0.033540979
vioscreen_daidzein	14920	0.033540979
vioscreen_database	14920	0.033540979
vioscreen_delttoco	14920	0.033540979
vioscreen_discfat_oil	14920	0.033540979
vioscreen_discfat_sol	14920	0.033540979
vioscreen_erythr	14920	0.033540979
vioscreen_f_citmlb	14920	0.033540979
vioscreen_f_nj_citmlb	14920	0.033540979
vioscreen_f_nj_other	14920	0.033540979
vioscreen_f_nj_total	14920	0.033540979
vioscreen_f_other	14920	0.033540979
vioscreen_f_total	14920	0.033540979
vioscreen_fat	14920	0.033540979
vioscreen_fiber	14920	0.033540979
vioscreen_fibh2o	14920	0.033540979
vioscreen_fibinso	14920	0.033540979
vioscreen_fish_servings	14920	0.033540979
vioscreen_fol_deqv	14920	0.033540979
vioscreen_fol_nat	14920	0.033540979
vioscreen_formontn	14920	0.033540979
vioscreen_frt5_day	14920	0.033540979
vioscreen_frtsumm	14920	0.033540979
vioscreen_fructose	14920	0.033540979
vioscreen_fruit_servings	14920	0.033540979
vioscreen_g_nwhl	14920	0.033540979
vioscreen_g_total	14920	0.033540979
vioscreen_g_whl	14920	0.033540979
vioscreen_galactos	14920	0.033540979
vioscreen_gammtoco	14920	0.033540979
vioscreen_genistn	14920	0.033540979
vioscreen_glac	14920	0.033540979
vioscreen_gltc	14920	0.033540979
vioscreen_glucose	14920	0.033540979
vioscreen_glutamic	14920	0.033540979
vioscreen_glycine	14920	0.033540979
vioscreen_glycitn	14920	0.033540979
vioscreen_grams	14920	0.033540979
vioscreen_hei_drk_g_org_veg_leg	14920	0.033540979
vioscreen_hei_fruit	14920	0.033540979
vioscreen_hei_grains	14920	0.033540979
vioscreen_hei_meat_beans	14920	0.033540979
vioscreen_hei_milk	14920	0.033540979
vioscreen_hei_non_juice_frt	14920	0.033540979
vioscreen_hei_oils	14920	0.033540979
vioscreen_hei_sat_fat	14920	0.033540979
vioscreen_hei_score	14920	0.033540979
vioscreen_hei_sodium	14920	0.033540979
vioscreen_hei_sol_fat_alc_add_sug	14920	0.033540979
vioscreen_hei_veg	14920	0.033540979
vioscreen_hei_whl_grains	14920	0.033540979
vioscreen_hei2010_dairy	14920	0.033540979
vioscreen_hei2010_empty_calories	14920	0.033540979
vioscreen_hei2010_fatty_acids	14920	0.033540979
vioscreen_hei2010_fruit	14920	0.033540979
vioscreen_hei2010_greens_beans	14920	0.033540979
vioscreen_hei2010_protien_foods	14920	0.033540979
vioscreen_hei2010_refined_grains	14920	0.033540979
vioscreen_hei2010_score	14920	0.033540979
vioscreen_hei2010_sea_foods_plant_protiens	14920	0.033540979
vioscreen_hei2010_sodium	14920	0.033540979
vioscreen_hei2010_veg	14920	0.033540979
vioscreen_hei2010_whole_fruit	14920	0.033540979
vioscreen_hei2010_whole_grains	14920	0.033540979
vioscreen_histidin	14920	0.033540979
vioscreen_inositol	14920	0.033540979
vioscreen_iron	14920	0.033540979
vioscreen_isoleuc	14920	0.033540979
vioscreen_joules	14920	0.033540979
vioscreen_juice_servings	14920	0.033540979
vioscreen_lactose	14920	0.033540979
vioscreen_leucine	14920	0.033540979
vioscreen_line_gi	14920	0.033540979
vioscreen_lutzeax	14920	0.033540979
vioscreen_lycopene	14920	0.033540979
vioscreen_lysine	14920	0.033540979
vioscreen_m_egg	14920	0.033540979
vioscreen_m_fish_hi	14920	0.033540979
vioscreen_m_mpf	14920	0.033540979
vioscreen_m_nutsd	14920	0.033540979
vioscreen_m_poult	14920	0.033540979
vioscreen_m_soy	14920	0.033540979
vioscreen_magnes	14920	0.033540979
vioscreen_maltose	14920	0.033540979
vioscreen_mangan	14920	0.033540979
vioscreen_mannitol	14920	0.033540979
vioscreen_methhis3	14920	0.033540979
vioscreen_methion	14920	0.033540979
vioscreen_mfa141	14920	0.033540979
vioscreen_mfa161	14920	0.033540979
vioscreen_mfa181	14920	0.033540979
vioscreen_mfa201	14920	0.033540979
vioscreen_mfa221	14920	0.033540979
vioscreen_mfatot	14920	0.033540979
vioscreen_natoco	14920	0.033540979
vioscreen_nccglbr	14920	0.033540979
vioscreen_nccglgr	14920	0.033540979
vioscreen_niacin	14920	0.033540979
vioscreen_niacineq	14920	0.033540979
vioscreen_nitrogen	14920	0.033540979
vioscreen_non_fried_fish_servings	14920	0.033540979
vioscreen_omega3	14920	0.033540979
vioscreen_oxalic	14920	0.033540979
vioscreen_oxalicm	14920	0.033540979
vioscreen_pantothe	14920	0.033540979
vioscreen_pectins	14920	0.033540979
vioscreen_pfa182	14920	0.033540979
vioscreen_pfa183	14920	0.033540979
vioscreen_pfa184	14920	0.033540979
vioscreen_pfa204	14920	0.033540979
vioscreen_pfa205	14920	0.033540979
vioscreen_pfa225	14920	0.033540979
vioscreen_pfa226	14920	0.033540979
vioscreen_pfatot	14920	0.033540979
vioscreen_phenylal	14920	0.033540979
vioscreen_phosphor	14920	0.033540979
vioscreen_phytic	14920	0.033540979
vioscreen_pinitol	14920	0.033540979
vioscreen_potass	14920	0.033540979
vioscreen_proline	14920	0.033540979
vioscreen_protanim	14920	0.033540979
vioscreen_protein	14920	0.033540979
vioscreen_sacchar	14920	0.033540979
vioscreen_satoco	14920	0.033540979
vioscreen_sucpoly	14920	0.033540979
vioscreen_sucrlose	14920	0.033540979
vioscreen_v_potato	14920	0.033540979
vioscreen_vitd2	14920	0.033540979
vioscreen_acesupot	14919	0.033538731
vioscreen_aspartam	14919	0.033538731
vioscreen_d_yogurt	14919	0.033538731
vioscreen_fol_syn	14919	0.033538731
vioscreen_fried_fish_servings	14919	0.033538731
vioscreen_fried_food_servings	14919	0.033538731
vioscreen_isomalt	14919	0.033538731
vioscreen_lactitol	14919	0.033538731
vioscreen_legumes	14919	0.033538731
vioscreen_low_fat_dairy_serving	14919	0.033538731
vioscreen_m_fish_lo	14919	0.033538731
vioscreen_m_frank	14919	0.033538731
vioscreen_m_meat	14919	0.033538731
vioscreen_m_organ	14919	0.033538731
vioscreen_maltitol	14919	0.033538731
vioscreen_multi_calcium_avg	14918	0.033536483
vioscreen_multi_calcium_dose	14918	0.033536483
vioscreen_multivitamin	14918	0.033536483
vioscreen_multivitamin_freq	14918	0.033536483
vioscreen_calcium	14914	0.03352749
vioscreen_calcium_avg	14914	0.03352749
vioscreen_calcium_dose	14914	0.03352749
vioscreen_calcium_freq	14914	0.03352749
sample_title	14278	0.032097727
vioscreen_recno	14199	0.031920131
vioscreen_srvid	14199	0.031920131
vioscreen_started	14199	0.031920131
vioscreen_time	14199	0.031920131
vioscreen_user_id	14199	0.031920131
vioscreen_visit	14199	0.031920131
vioscreen_age	14198	0.031917883
vioscreen_dob	14198	0.031917883
vioscreen_finished	14198	0.031917883
vioscreen_gender	14198	0.031917883
vioscreen_nutrient_recommendation	14198	0.031917883
vioscreen_procdate	14198	0.031917883
vioscreen_protocol	14198	0.031917883
vioscreen_subject_id	14180	0.031877418
vioscreen_weight	14180	0.031877418
vioscreen_activity_level	14179	0.03187517
vioscreen_bcodeid	14179	0.03187517
vioscreen_bmi	14179	0.03187517
vioscreen_eer	14179	0.03187517
vioscreen_email	14179	0.03187517
vioscreen_height	14179	0.03187517
diet	13893	0.031232226
tube_id	13847	0.031128816
vioscreen_scf	13584	0.030537577
vioscreen_scfv	13584	0.030537577
primer_plate	13491	0.030328508
organism	13372	0.03006099
replicate	12867	0.028925722
baby_birth_date	12158	0.027331851
birth_mode	11435	0.025706507
chem_administration	11187	0.02514899
baby_sex	11147	0.025059068
birth_mode_ms	11147	0.025059068
body_site_corrected	11147	0.025059068
body_site_orig	11147	0.025059068
body_site_type	11147	0.025059068
current_abx	11147	0.025059068
current_breast_feeding	11147	0.025059068
current_formula	11147	0.025059068
current_solids	11147	0.025059068
date_sampling	11147	0.025059068
date_sampling_category	11147	0.025059068
exclusive_breastfeed	11147	0.025059068
familyid_unique	11147	0.025059068
hospital_name	11147	0.025059068
irb_institution	11147	0.025059068
manuscript_use	11147	0.025059068
mom_baby	11147	0.025059068
mother_abx_1st_trimester	11147	0.025059068
mother_abx_1st_trimester_name	11147	0.025059068
mother_abx_2nd_trimester	11147	0.025059068
mother_abx_2nd_trimester_name	11147	0.025059068
mother_abx_3rd_trimester	11147	0.025059068
mother_abx_3rd_trimester_name	11147	0.025059068
mother_abx_perinatal	11147	0.025059068
mother_abx_perinatal_name	11147	0.025059068
mother_prenatal_gbs	11147	0.025059068
mother_race	11147	0.025059068
orig_sampleid	11147	0.025059068
seeding_method	11147	0.025059068
subjectid_unique	11147	0.025059068
taxon_id	11083	0.024915192
date_sampling_category_days	11054	0.024849999
age_units	10786	0.02424752
PUBLIC	10769	0.024209303
host_diet	10750	0.02416659
roommates	10501	0.023606824
date_sampling_category_days_continuous	10412	0.023406747
real_sampling_time	10331	0.023224655
X.SampleID	10047	0.022586207
investigation_type	9918	0.022296208
Run	9751	0.021920783
biomaterial_provider	9639	0.021669001
gastrointest_disord	9443	0.021228382
host_visit_number	9203	0.020688849
timepoint	8739	0.019645752
subject	8556	0.019234357
well	8356	0.018784746
host_life_stage	8306	0.018672344
day	8273	0.018598158
required_sample_info_status	8198	0.018429554
BarcodeSequence	8186	0.018402577
smoker	8062	0.018123818
misc_param	7939	0.017847308
disease	7567	0.017011031
rel_to_oxygen	7451	0.016750257
Forward_filename	7412	0.016662583
Reverse_filename	7412	0.016662583
ref_biomaterial	7326	0.01646925
LinkerPrimerSequence	7172	0.01612305
SampleID	7042	0.015830802
samp_vol_we_dna_ext	7031	0.015806074
treatment	7010	0.015758865
life_stage	6990	0.015713904
antibiotics	6647	0.014942821
anonymized name	6632	0.0149091
weight	6483	0.01457414
samp_store_loc	6392	0.014369567
illumina_technology	6253	0.014057087
height_or_length	6174	0.013879491
tot_mass	5763	0.01295554
host_family_relationship	5618	0.012629572
visit	5566	0.012512673
label	5409	0.012159729
type_sample	5199	0.011687637
perturbation	5143	0.011561746
host_tot_mass	5073	0.011404382
tmp	5033	0.01131446
Type	4959	0.011148104
geographic location (latitude)	4919	0.011058182
geographic location (longitude)	4919	0.011058182
sequencing method	4917	0.011053686
subject_id	4833	0.010864849
cats	4782	0.010750198
dogs	4776	0.01073671
host_occupation	4746	0.010669268
patient	4606	0.010354541
collection timestamp	4583	0.010302835
dna extracted	4583	0.010302835
physical specimen location	4583	0.010302835
physical specimen remaining	4583	0.010302835
pool	4537	0.010199425
temp	4478	0.01006679
time_point	4456	0.010017333
asthma	4455	0.010015084
has physical specimen	4429	0.009956635
zygosity	4427	0.009952139
height	4356	0.009792527
extractedby	4327	0.009727333
pcrplate	4327	0.009727333
shipmentnumber	4327	0.009727333
sourcesamplebarcode	4327	0.009727333
sample_ID	4326	0.009725085
sample_id_unique	4302	0.009671132
samp_store_dur	4285	0.009632915
target_gene	4251	0.009556481
ENA-CHECKLIST	4238	0.009527257
External Id	4238	0.009527257
Submitter Id	4238	0.009527257
Timepoint	4176	0.009387877
PID	4141	0.009309195
extracted_dna_avail_now	4079	0.009169816
host_phenotype	4039	0.009079894
country of birth	4028	0.009055165
height cm	4016	0.009028188
subjectid	4002	0.008996716
collection method	3993	0.008976483
weight kg	3951	0.008882065
host_genotype	3940	0.008857336
host_pulse	3920	0.008812375
cancer_stage	3896	0.008758422
Time	3875	0.008711213
host_body_temp	3843	0.008639275
allergic to i have no food allergies that i know of	3742	0.008412221
type	3733	0.008391989
age cat	3724	0.008371756
birth year	3720	0.008362764
diet type	3717	0.00835602
primerplate	3713	0.008347028
alcohol consumption	3708	0.008335787
season	3705	0.008329043
collection time	3690	0.008295322
acne medication	3682	0.008277338
lung disease	3653	0.008212144
sample	3640	0.00818292
batch	3632	0.008164935
Name	3629	0.008158191
control	3625	0.008149199
sampleID	3613	0.008122222
alcohol types beercider	3605	0.008104238
alcohol types red wine	3605	0.008104238
alcohol types sour beers	3605	0.008104238
alcohol types spiritshard alcohol	3605	0.008104238
alcohol types unspecified	3605	0.008104238
alcohol types white wine	3605	0.008104238
allergic to other	3605	0.008104238
allergic to peanuts	3605	0.008104238
allergic to shellfish	3605	0.008104238
allergic to tree nuts	3605	0.008104238
allergic to unspecified	3605	0.008104238
collection month	3605	0.008104238
collection season	3605	0.008104238
height units	3605	0.008104238
non food allergies beestings	3605	0.008104238
non food allergies drug eg penicillin	3605	0.008104238
non food allergies pet dander	3605	0.008104238
non food allergies poison ivyoak	3605	0.008104238
non food allergies sun	3605	0.008104238
non food allergies unspecified	3605	0.008104238
subset age	3605	0.008104238
subset antibiotic history	3605	0.008104238
subset bmi	3605	0.008104238
subset diabetes	3605	0.008104238
subset healthy	3605	0.008104238
subset ibd	3605	0.008104238
survey id	3605	0.008104238
weight units	3605	0.008104238
medic_hist_perform	3600	0.008092998
exercise frequency	3581	0.008050284
drinking water source	3580	0.008048036
sleep duration	3580	0.008048036
other supplement frequency	3574	0.008034548
SubjectID	3573	0.0080323
age years	3572	0.008030052
alcohol frequency	3571	0.008027804
smoking frequency	3568	0.00802106
target_subfragment	3566	0.008016564
ENA first public	3565	0.008014316
ENA last update	3565	0.008014316
deodorant use	3563	0.00800982
flossing frequency	3563	0.00800982
pool frequency	3563	0.00800982
cosmetics frequency	3562	0.008007571
exercise location	3559	0.008000827
antibiotic history	3557	0.007996331
acne medication otc	3556	0.007994083
teethbrushing frequency	3556	0.007994083
age corrected	3553	0.007987339
seasonal allergies	3552	0.007985091
appendix removed	3551	0.007982843
flu vaccine date	3550	0.007980595
nail biter	3549	0.007978347
tonsils removed	3549	0.007978347
weight change	3549	0.007978347
Replicate	3547	0.007973851
Isolation	3538	0.007953618
ambiguoustimepoint	3529	0.007933386
antibiotic_disturbance	3529	0.007933386
anytimeseries	3529	0.007933386
foreheadtimeseries	3529	0.007933386
guttimeseries	3529	0.007933386
idantibioticdisturbance	3529	0.007933386
idmenstruationdisturbance	3529	0.007933386
menstruation_disturbance	3529	0.007933386
mislabeledprobabove0point05	3529	0.007933386
mislabeledprobabove0point10	3529	0.007933386
mislabeledprobabove0point15	3529	0.007933386
mislabeledprobabove0point20	3529	0.007933386
mislabeledprobabove0point25	3529	0.007933386
mislabeledprobabove0point30	3529	0.007933386
mislabeledprobabove0point35	3529	0.007933386
mislabeledprobabove0point40	3529	0.007933386
mislabeledprobabove0point45	3529	0.007933386
mislabeledprobabove0point50	3529	0.007933386
mislabeledprobabove0point55	3529	0.007933386
mislabeledprobabove0point60	3529	0.007933386
mislabeledprobabove0point65	3529	0.007933386
mislabeledprobabove0point70	3529	0.007933386
mislabeledprobabove0point75	3529	0.007933386
mislabeledprobabove0point80	3529	0.007933386
mislabeledprobabove0point85	3529	0.007933386
mislabeledprobabove0point90	3529	0.007933386
mislabeledprobabove0point95	3529	0.007933386
mislabeledprobabove0point99	3529	0.007933386
palmtimeseries	3529	0.007933386
personalidsicknessdisturbance	3529	0.007933386
sampleantibioticdisturbance	3529	0.007933386
samplemenstruationdisturbance	3529	0.007933386
sampleplate	3529	0.007933386
samplesicknessdisturbance	3529	0.007933386
sickness_disturbance	3529	0.007933386
startweek	3529	0.007933386
stopweek	3529	0.007933386
tonguetimeseries	3529	0.007933386
totalindividualweeks	3529	0.007933386
university	3529	0.007933386
weekdescription	3529	0.007933386
weeknumber	3529	0.007933386
weekssincestart	3529	0.007933386
roomates	3528	0.007931138
bmi cat	3523	0.007919897
last travel	3513	0.007897417
patientID	3493	0.007852456
zipcode	3481	0.007825479
appendix	3466	0.007791758
artificialtanning	3466	0.007791758
beestingallergies	3466	0.007791758
bitefingernails	3466	0.007791758
brushteeth	3466	0.007791758
campusdining	3466	0.007791758
dailymultivitamin	3466	0.007791758
drinkalcohol	3466	0.007791758
drugallergies	3466	0.007791758
exerciseroutine	3466	0.007791758
fabricsoftener	3466	0.007791758
facialcosmetics	3466	0.007791758
flossteeth	3466	0.007791758
fluvaccine	3466	0.007791758
glutenintolerant	3466	0.007791758
greekhouse	3466	0.007791758
hormonalbirthcontrol	3466	0.007791758
hoursofsleep	3466	0.007791758
lactoseintolerant	3466	0.007791758
movetocurrentlocation	3466	0.007791758
oncampushousing	3466	0.007791758
otherspecialdiet	3466	0.007791758
othersupplements	3466	0.007791758
overthecounterfacialacne	3466	0.007791758
poisonivyoakallergies	3466	0.007791758
prescriptionforfacialacne	3466	0.007791758
smokecigarettes	3466	0.007791758
sunallergies	3466	0.007791758
swimmingpoolhottubuse	3466	0.007791758
tonsils	3466	0.007791758
traveledoutofus	3466	0.007791758
weightchanges	3466	0.007791758
deodorantantiperspirant	3462	0.007782766
skin condition	3455	0.00776703
Subject ID	3440	0.007733309
name	3439	0.007731061
Visit	3432	0.007715324
exerciseindoorsoutdoors	3426	0.007701836
otherallergies	3426	0.007701836
othermedication	3426	0.007701836
peanutallergy	3426	0.007701836
shellfishallergy	3426	0.007701836
treenutallergy	3426	0.007701836
seasonalallergies	3418	0.007683852
raceethnicity	3415	0.007677107
TimePoint	3413	0.007672611
Sample_ID	3372	0.007580441
time	3364	0.007562457
Time_point	3333	0.007492767
host_last_meal	3327	0.007479279
observedotus	3295	0.007407341
pd	3295	0.007407341
sequencecountabove10000	3295	0.007407341
shannonevenness	3295	0.007407341
sequencing run	3288	0.007391604
twin_id	3288	0.007391604
hiv	3273	0.007357884
diagnosis	3253	0.007312922
sample_names	3233	0.007267961
TNO_ID	3233	0.007267961
host weight	3231	0.007263465
lib_const_meth	3207	0.007209512
Subject	3207	0.007209512
collection Time	3171	0.007128582
bioproject_number	3133	0.007043156
clinical condition	3119	0.007011683
volume	3108	0.006986955
biotic_relationship	3106	0.006982458
bmiclass	3089	0.006944241
types of plants	3031	0.006813854
consume animal products abx	3027	0.006804862
census region	3026	0.006802614
economic region	3026	0.006802614
last move	3021	0.006791374
meat eggs frequency	3020	0.006789126
kidney disease	3018	0.00678463
poultry frequency	3018	0.00678463
prepared meals frequency	3018	0.00678463
milk cheese frequency	3017	0.006782382
olive oil	3017	0.006782382
probiotic frequency	3017	0.006782382
cardiovascular disease	3016	0.006780133
epilepsy or seizure disorder	3016	0.006780133
liver disease	3016	0.006780133
sugary sweets frequency	3016	0.006780133
vitamin b supplement frequency	3016	0.006780133
homecooked meals frequency	3015	0.006777885
milk substitute frequency	3015	0.006777885
vitamin d supplement frequency	3015	0.006777885
seafood frequency	3014	0.006775637
ready to eat meals frequency	3013	0.006773389
salted snacks frequency	3013	0.006773389
add adhd	3012	0.006771141
fed as infant	3012	0.006771141
sugar sweetened drink frequency	3012	0.006771141
whole eggs	3012	0.006771141
fruit frequency	3011	0.006768893
whole grain frequency	3011	0.006768893
vegetable frequency	3010	0.006766645
frozen dessert frequency	3009	0.006764397
one liter of water a day frequency	3008	0.006762149
red meat frequency	3008	0.006762149
high fat red meat frequency	3005	0.006755405
bowel movement quality	3003	0.006750909
fermented plant frequency	3002	0.006748661
level of education	3001	0.006746413
lowgrain diet type	2998	0.006739669
fungal overgrowth	2993	0.006728428
breastmilk formula ensure	2988	0.006717188
bowel movement frequency	2980	0.006699204
bmtday	2964	0.006663235
PtNumber	2964	0.006663235
roommates in study	2941	0.006611529
collected_by	2907	0.006535096
has_extracted_data	2896	0.006510367
genotype	2876	0.006465406
ReversePrimerSequence	2876	0.006465406
study	2864	0.006438429
physical_samp_avail_now	2847	0.006400212
hiv_stat	2841	0.006386724
Individual	2832	0.006366491
organism_count	2828	0.006357499
oxy_stat_samp	2816	0.006330523
days_since_epoch	2757	0.006197887
ihmc_medication_code	2755	0.006193391
height_for_age_zscore	2744	0.006168663
weight_for_height_zscore	2744	0.006168663
sample_progress	2697	0.006063004
RunName	2688	0.006042771
common name	2657	0.005973082
env matter	2657	0.005973082
required sample info status	2657	0.005973082
family_relationship	2623	0.005896648
Patient_ID	2616	0.005880912
physical_location	2616	0.005880912
seq_meth	2614	0.005876415
age_in_years	2581	0.00580223
individual	2580	0.005799982
bmi corrected	2528	0.005683083
sample_site	2513	0.005649362
mental illness type anorexia nervosa	2503	0.005626881
mental illness type bipolar disorder	2503	0.005626881
mental illness type bulimia nervosa	2503	0.005626881
mental illness type depression	2503	0.005626881
mental illness type ptsd posttraumatic stress disorder	2503	0.005626881
mental illness type schizophrenia	2503	0.005626881
mental illness type substance abuse	2503	0.005626881
mental illness type unspecified	2503	0.005626881
artificial sweeteners	2496	0.005611145
pets other	2496	0.005611145
country residence	2494	0.005606649
mental illness	2492	0.005602153
vivid dreams	2490	0.005597657
acid reflux	2489	0.005595409
samp_salinity	2470	0.005552696
intervention	2443	0.005491998
barcode	2441	0.005487502
health_state	2437	0.00547851
PCR Method	2376	0.005341378
Sequencing Technology	2376	0.005341378
gest_day_collection	2367	0.005321146
gest_day_delivery	2367	0.005321146
gest_week_collection	2367	0.005321146
gest_wk_delivery	2367	0.005321146
IL_Run	2367	0.005321146
indication_for_PTB	2367	0.005321146
NumberInRun	2367	0.005321146
term_vs_preterm_delivery	2367	0.005321146
birth_date	2346	0.005273937
sample_number	2340	0.005260448
adapters	2323	0.005222231
Status	2320	0.005215487
animals_cosleep_inhouse	2299	0.005168278
animals_cosleep_inhouse_species	2299	0.005168278
antiretroviraltreatment_child	2299	0.005168278
antiretroviraltreatment_mother_ison	2299	0.005168278
ate_this_morning	2299	0.005168278
child_on_cotrim_prophylaxis	2299	0.005168278
collection_timestamp_urine	2299	0.005168278
cough_now	2299	0.005168278
cough_past_week	2299	0.005168278
deworming	2299	0.005168278
diarrhea_bloody	2299	0.005168278
diarrhea_in_hospital	2299	0.005168278
diarrhea_now	2299	0.005168278
diarrhea_num_days_in_past_two_weeks	2299	0.005168278
diarrhea_num_days_in_past_week	2299	0.005168278
diarrhea_num_now	2299	0.005168278
diarrhea_num_yesterday	2299	0.005168278
enrollment_survey_timestamp	2299	0.005168278
father_alive	2299	0.005168278
father_has_nonfarming_job	2299	0.005168278
father_lives_athome	2299	0.005168278
fever_in_hospital	2299	0.005168278
fever_now	2299	0.005168278
fever_num_days_in_past_two_weeks	2299	0.005168278
fever_past_week	2299	0.005168278
flour_child_fed_per_day	2299	0.005168278
flour_child_not_ate_reason	2299	0.005168278
flour_child_num_days_not_ate	2299	0.005168278
flour_difficulty_eating	2299	0.005168278
flour_does_child_like_it	2299	0.005168278
flour_had_preparation_problems	2299	0.005168278
flour_other_eaters	2299	0.005168278
food_insecurity_total	2299	0.005168278
handwash_caretaker_often_before_making_meals	2299	0.005168278
handwash_child_often_before_eating	2299	0.005168278
handwash_withsoap_child_after_stooling	2299	0.005168278
handwash_withsoap_mother_after_stooling	2299	0.005168278
has_twin	2299	0.005168278
hiv_vct_child_had_test	2299	0.005168278
hiv_vct_child_reactive	2299	0.005168278
hivvct_mother_had_test	2299	0.005168278
hivvct_mother_is_reactive	2299	0.005168278
household_bicycle	2299	0.005168278
household_improved_roof	2299	0.005168278
household_radio	2299	0.005168278
infectious_transmission	2299	0.005168278
is_blank	2299	0.005168278
is_child_breastfed	2299	0.005168278
is_childs_stool_disposed_sanitarily	2299	0.005168278
lactulose	2299	0.005168278
lactulose_units	2299	0.005168278
manary_plate_column	2299	0.005168278
manary_plate_no	2299	0.005168278
manary_plate_row	2299	0.005168278
mannitol	2299	0.005168278
mannitol_units	2299	0.005168278
medicals_past_two_weeks	2299	0.005168278
medication_child_antiinflammatory_pain_relievers	2299	0.005168278
medication_child_antimalarials	2299	0.005168278
medication_child_chloramphenicol	2299	0.005168278
medication_child_doxycylcine	2299	0.005168278
medication_child_herbs	2299	0.005168278
medication_child_macrolids	2299	0.005168278
medication_child_metronidazole	2299	0.005168278
medication_child_ors	2299	0.005168278
medication_child_penicillins	2299	0.005168278
medication_child_sulfa_antibiotics	2299	0.005168278
medication_child_zn	2299	0.005168278
middle_upperarm_circumference	2299	0.005168278
middle_upperarm_circumference_units	2299	0.005168278
monthly_bean_frequency	2299	0.005168278
monthly_bean_frequency_units	2299	0.005168278
monthly_cowpea_frequency	2299	0.005168278
monthly_cowpea_frequency_units	2299	0.005168278
mother_alive	2299	0.005168278
mother_is_caregiver	2299	0.005168278
nofood_24h	2299	0.005168278
nofood_hungry	2299	0.005168278
nofood_lack_of_resources	2299	0.005168278
num_people_in_childs_room	2299	0.005168278
num_siblings	2299	0.005168278
num_siblings_died	2299	0.005168278
nutritionrehabilitaionunit_child_admits	2299	0.005168278
nutritionrehabilitationunit_everhad	2299	0.005168278
plate_column	2299	0.005168278
plate_row	2299	0.005168278
supplementaryfeedingprogram_is_childon	2299	0.005168278
tuberculosis_anyadult_treated	2299	0.005168278
tuberculosis_child_is_treated	2299	0.005168278
volume_units	2299	0.005168278
vomit_now	2299	0.005168278
vomit_num_days_in_past_two_weeks	2299	0.005168278
water_clean_source	2299	0.005168278
water_num_collections_per_day	2299	0.005168278
wgs_metagenomics	2299	0.005168278
when_brestfeed_stopped	2299	0.005168278
depression bipolar schizophrenia	2259	0.005078356
diabetes type	2252	0.00506262
experimental_factor	2250	0.005058123
cancer treatment	2234	0.005022155
lib_size	2230	0.005013162
pcr-cond	2230	0.005013162
samp_desc	2230	0.005013162
location	2185	0.004912
steroids	2185	0.004912
assigned from geo	2179	0.004898512
water_source	2169	0.004876031
malaria	2107	0.004736652
numReads	2098	0.004716419
days_since_experiment_start	2087	0.004691691
liver_disord	2086	0.004689442
pets_other_freetext	2077	0.00466921
patient_id	2054	0.004617505
chronic_condition	1980	0.004451149
collection	1974	0.00443766
center_name	1969	0.00442642
extraction_method	1969	0.00442642
atherosclerosis	1942	0.004365723
common_sample_site	1942	0.004365723
mislabeled	1942	0.004365723
myocardinfarct	1942	0.004365723
family	1924	0.004325258
experiment	1900	0.004271304
hemoglobin	1883	0.004233087
vioscreen a bev	1869	0.004201615
vioscreen a cal	1869	0.004201615
vioscreen acesupot	1869	0.004201615
vioscreen add sug	1869	0.004201615
vioscreen addsugar	1869	0.004201615
vioscreen adsugtot	1869	0.004201615
vioscreen age	1869	0.004201615
vioscreen alanine	1869	0.004201615
vioscreen alcohol	1869	0.004201615
vioscreen alcohol servings	1869	0.004201615
vioscreen alphacar	1869	0.004201615
vioscreen alphtoce	1869	0.004201615
vioscreen alphtoco	1869	0.004201615
vioscreen arginine	1869	0.004201615
vioscreen ash	1869	0.004201615
vioscreen aspartam	1869	0.004201615
vioscreen aspartic	1869	0.004201615
vioscreen avcarb	1869	0.004201615
vioscreen betacar	1869	0.004201615
vioscreen betacryp	1869	0.004201615
vioscreen betaine	1869	0.004201615
vioscreen betatoco	1869	0.004201615
vioscreen biochana	1869	0.004201615
vioscreen caffeine	1869	0.004201615
vioscreen calcium from dairy servings	1869	0.004201615
vioscreen calcium servings	1869	0.004201615
vioscreen calories	1869	0.004201615
vioscreen carbo	1869	0.004201615
vioscreen cholest	1869	0.004201615
vioscreen choline	1869	0.004201615
vioscreen clac9t11	1869	0.004201615
vioscreen clat10c12	1869	0.004201615
vioscreen copper	1869	0.004201615
vioscreen coumest	1869	0.004201615
vioscreen cystine	1869	0.004201615
vioscreen d cheese	1869	0.004201615
vioscreen d milk	1869	0.004201615
vioscreen d tot soym	1869	0.004201615
vioscreen d total	1869	0.004201615
vioscreen d yogurt	1869	0.004201615
vioscreen daidzein	1869	0.004201615
vioscreen database	1869	0.004201615
vioscreen delttoco	1869	0.004201615
vioscreen discfat oil	1869	0.004201615
vioscreen discfat sol	1869	0.004201615
vioscreen dob	1869	0.004201615
vioscreen erythr	1869	0.004201615
vioscreen f citmlb	1869	0.004201615
vioscreen f nj citmlb	1869	0.004201615
vioscreen f nj other	1869	0.004201615
vioscreen f nj total	1869	0.004201615
vioscreen f other	1869	0.004201615
vioscreen f total	1869	0.004201615
vioscreen fat	1869	0.004201615
vioscreen fiber	1869	0.004201615
vioscreen fibh2o	1869	0.004201615
vioscreen fibinso	1869	0.004201615
vioscreen finished	1869	0.004201615
vioscreen fish servings	1869	0.004201615
vioscreen fol deqv	1869	0.004201615
vioscreen fol nat	1869	0.004201615
vioscreen fol syn	1869	0.004201615
vioscreen formontn	1869	0.004201615
vioscreen fried fish servings	1869	0.004201615
vioscreen fried food servings	1869	0.004201615
vioscreen frt5 day	1869	0.004201615
vioscreen frtsumm	1869	0.004201615
vioscreen fructose	1869	0.004201615
vioscreen fruit servings	1869	0.004201615
vioscreen g nwhl	1869	0.004201615
vioscreen g total	1869	0.004201615
vioscreen g whl	1869	0.004201615
vioscreen galactos	1869	0.004201615
vioscreen gammtoco	1869	0.004201615
vioscreen gender	1869	0.004201615
vioscreen genistn	1869	0.004201615
vioscreen glac	1869	0.004201615
vioscreen gltc	1869	0.004201615
vioscreen glucose	1869	0.004201615
vioscreen glutamic	1869	0.004201615
vioscreen glycine	1869	0.004201615
vioscreen glycitn	1869	0.004201615
vioscreen grams	1869	0.004201615
vioscreen hei drk g org veg leg	1869	0.004201615
vioscreen hei fruit	1869	0.004201615
vioscreen hei grains	1869	0.004201615
vioscreen hei meat beans	1869	0.004201615
vioscreen hei milk	1869	0.004201615
vioscreen hei non juice frt	1869	0.004201615
vioscreen hei oils	1869	0.004201615
vioscreen hei sat fat	1869	0.004201615
vioscreen hei score	1869	0.004201615
vioscreen hei sodium	1869	0.004201615
vioscreen hei sol fat alc add sug	1869	0.004201615
vioscreen hei veg	1869	0.004201615
vioscreen hei whl grains	1869	0.004201615
vioscreen hei2010 dairy	1869	0.004201615
vioscreen hei2010 empty calories	1869	0.004201615
vioscreen hei2010 fatty acids	1869	0.004201615
vioscreen hei2010 fruit	1869	0.004201615
vioscreen hei2010 greens beans	1869	0.004201615
vioscreen hei2010 protien foods	1869	0.004201615
vioscreen hei2010 refined grains	1869	0.004201615
vioscreen hei2010 score	1869	0.004201615
vioscreen hei2010 sea foods plant protiens	1869	0.004201615
vioscreen hei2010 sodium	1869	0.004201615
vioscreen hei2010 veg	1869	0.004201615
vioscreen hei2010 whole fruit	1869	0.004201615
vioscreen hei2010 whole grains	1869	0.004201615
vioscreen histidin	1869	0.004201615
vioscreen inositol	1869	0.004201615
vioscreen iron	1869	0.004201615
vioscreen isoleuc	1869	0.004201615
vioscreen isomalt	1869	0.004201615
vioscreen joules	1869	0.004201615
vioscreen juice servings	1869	0.004201615
vioscreen lactitol	1869	0.004201615
vioscreen lactose	1869	0.004201615
vioscreen legumes	1869	0.004201615
vioscreen leucine	1869	0.004201615
vioscreen line gi	1869	0.004201615
vioscreen low fat dairy serving	1869	0.004201615
vioscreen lutzeax	1869	0.004201615
vioscreen lycopene	1869	0.004201615
vioscreen lysine	1869	0.004201615
vioscreen m egg	1869	0.004201615
vioscreen m fish hi	1869	0.004201615
vioscreen m fish lo	1869	0.004201615
vioscreen m frank	1869	0.004201615
vioscreen m meat	1869	0.004201615
vioscreen m mpf	1869	0.004201615
vioscreen m nutsd	1869	0.004201615
vioscreen m organ	1869	0.004201615
vioscreen m poult	1869	0.004201615
vioscreen m soy	1869	0.004201615
vioscreen magnes	1869	0.004201615
vioscreen maltitol	1869	0.004201615
vioscreen maltose	1869	0.004201615
vioscreen mangan	1869	0.004201615
vioscreen mannitol	1869	0.004201615
vioscreen methhis3	1869	0.004201615
vioscreen methion	1869	0.004201615
vioscreen mfa141	1869	0.004201615
vioscreen mfa161	1869	0.004201615
vioscreen mfa181	1869	0.004201615
vioscreen mfa201	1869	0.004201615
vioscreen mfa221	1869	0.004201615
vioscreen mfatot	1869	0.004201615
vioscreen natoco	1869	0.004201615
vioscreen nccglbr	1869	0.004201615
vioscreen nccglgr	1869	0.004201615
vioscreen niacin	1869	0.004201615
vioscreen niacineq	1869	0.004201615
vioscreen nitrogen	1869	0.004201615
vioscreen non fried fish servings	1869	0.004201615
vioscreen nutrient recommendation	1869	0.004201615
vioscreen omega3	1869	0.004201615
vioscreen oxalic	1869	0.004201615
vioscreen oxalicm	1869	0.004201615
vioscreen pantothe	1869	0.004201615
vioscreen pectins	1869	0.004201615
vioscreen pfa182	1869	0.004201615
vioscreen pfa183	1869	0.004201615
vioscreen pfa184	1869	0.004201615
vioscreen pfa204	1869	0.004201615
vioscreen pfa205	1869	0.004201615
vioscreen pfa225	1869	0.004201615
vioscreen pfa226	1869	0.004201615
vioscreen pfatot	1869	0.004201615
vioscreen phenylal	1869	0.004201615
vioscreen phosphor	1869	0.004201615
vioscreen phytic	1869	0.004201615
vioscreen pinitol	1869	0.004201615
vioscreen potass	1869	0.004201615
vioscreen procdate	1869	0.004201615
vioscreen proline	1869	0.004201615
vioscreen protanim	1869	0.004201615
vioscreen protein	1869	0.004201615
vioscreen protocol	1869	0.004201615
vioscreen protveg	1869	0.004201615
vioscreen questionnaire	1869	0.004201615
vioscreen recno	1869	0.004201615
vioscreen retinol	1869	0.004201615
vioscreen rgrain	1869	0.004201615
vioscreen ribofla	1869	0.004201615
vioscreen sacchar	1869	0.004201615
vioscreen salad vegetable servings	1869	0.004201615
vioscreen satoco	1869	0.004201615
vioscreen selenium	1869	0.004201615
vioscreen serine	1869	0.004201615
vioscreen sfa100	1869	0.004201615
vioscreen sfa120	1869	0.004201615
vioscreen sfa140	1869	0.004201615
vioscreen sfa160	1869	0.004201615
vioscreen sfa170	1869	0.004201615
vioscreen sfa180	1869	0.004201615
vioscreen sfa200	1869	0.004201615
vioscreen sfa220	1869	0.004201615
vioscreen sfa40	1869	0.004201615
vioscreen sfa60	1869	0.004201615
vioscreen sfa80	1869	0.004201615
vioscreen sfatot	1869	0.004201615
vioscreen sodium	1869	0.004201615
vioscreen sorbitol	1869	0.004201615
vioscreen srvid	1869	0.004201615
vioscreen starch	1869	0.004201615
vioscreen started	1869	0.004201615
vioscreen sucpoly	1869	0.004201615
vioscreen sucrlose	1869	0.004201615
vioscreen sucrose	1869	0.004201615
vioscreen sweet servings	1869	0.004201615
vioscreen tagatose	1869	0.004201615
vioscreen tfa161t	1869	0.004201615
vioscreen tfa181t	1869	0.004201615
vioscreen tfa182t	1869	0.004201615
vioscreen tgrain	1869	0.004201615
vioscreen thiamin	1869	0.004201615
vioscreen threonin	1869	0.004201615
vioscreen time	1869	0.004201615
vioscreen totaltfa	1869	0.004201615
vioscreen totcla	1869	0.004201615
vioscreen totfolat	1869	0.004201615
vioscreen totsugar	1869	0.004201615
vioscreen tryptoph	1869	0.004201615
vioscreen tyrosine	1869	0.004201615
vioscreen user id	1869	0.004201615
vioscreen v drkgr	1869	0.004201615
vioscreen v orange	1869	0.004201615
vioscreen v other	1869	0.004201615
vioscreen v potato	1869	0.004201615
vioscreen v starcy	1869	0.004201615
vioscreen v tomato	1869	0.004201615
vioscreen v total	1869	0.004201615
vioscreen valine	1869	0.004201615
vioscreen veg5 day	1869	0.004201615
vioscreen vegetable servings	1869	0.004201615
vioscreen vegsumm	1869	0.004201615
vioscreen visit	1869	0.004201615
vioscreen vita iu	1869	0.004201615
vioscreen vita rae	1869	0.004201615
vioscreen vita re	1869	0.004201615
vioscreen vitb12	1869	0.004201615
vioscreen vitb6	1869	0.004201615
vioscreen vitc	1869	0.004201615
vioscreen vitd	1869	0.004201615
vioscreen vitd iu	1869	0.004201615
vioscreen vitd2	1869	0.004201615
vioscreen vitd3	1869	0.004201615
vioscreen vite iu	1869	0.004201615
vioscreen vitk	1869	0.004201615
vioscreen water	1869	0.004201615
vioscreen wgrain	1869	0.004201615
vioscreen whole grain servings	1869	0.004201615
vioscreen xylitol	1869	0.004201615
vioscreen zinc	1869	0.004201615
sample_location	1853	0.004165646
irb_institute	1842	0.004140917
irb_protocol_id	1842	0.004140917
vioscreen multi calcium dose	1822	0.004095956
vioscreen multivitamin	1822	0.004095956
vioscreen multivitamin freq	1822	0.004095956
vioscreen multi calcium avg	1818	0.004086964
vioscreen calcium	1795	0.004035258
vioscreen calcium dose	1795	0.004035258
vioscreen calcium freq	1795	0.004035258
vioscreen calcium avg	1787	0.004017274
alcohol types	1772	0.003983553
allergic to	1772	0.003983553
drinks per session	1772	0.003983553
ibd diagnosis	1772	0.003983553
ibd diagnosis refined	1772	0.003983553
mental illness type	1772	0.003983553
non food allergies	1772	0.003983553
specialized diet	1772	0.003983553
specialized diet exclude dairy	1772	0.003983553
specialized diet exclude nightshades	1772	0.003983553
specialized diet exclude refined sugars	1772	0.003983553
specialized diet fodmap	1772	0.003983553
specialized diet halaal	1772	0.003983553
specialized diet i do not eat a specialized diet	1772	0.003983553
specialized diet kosher	1772	0.003983553
specialized diet modified paleo diet	1772	0.003983553
specialized diet other restrictions not described here	1772	0.003983553
specialized diet paleodiet or primal diet	1772	0.003983553
specialized diet raw food diet	1772	0.003983553
specialized diet unspecified	1772	0.003983553
specialized diet westenprice or other lowgrain low processed fo	1772	0.003983553
vioscreen activity level	1772	0.003983553
vioscreen bcodeid	1772	0.003983553
vioscreen bmi	1772	0.003983553
vioscreen eer	1772	0.003983553
vioscreen email	1772	0.003983553
vioscreen height	1772	0.003983553
vioscreen subject id	1772	0.003983553
vioscreen weight	1772	0.003983553
plate	1768	0.003974561
status	1758	0.00395208
year	1735	0.003900375
number	1727	0.003882391
Forward read filename	1725	0.003877895
Reverse read filename	1725	0.003877895
Sequencing run	1725	0.003877895
BodyLocation	1715	0.003855414
asthma_mother	1696	0.003812701
pulse	1690	0.003799213
vioscreen scf	1681	0.00377898
vioscreen scfv	1681	0.00377898
sample_source	1671	0.0037565
library_ID	1648	0.003704794
biopsy_location	1643	0.003693554
diseasesubtype	1643	0.003693554
method	1640	0.00368681
target gene	1629	0.003662081
target subfragment	1627	0.003657585
orig_name	1618	0.003637353
surface	1617	0.003635105
asthma_5yr	1596	0.003587896
Sample_id	1591	0.003576655
host_menopausal_status	1576	0.003542934
measured_pH	1576	0.003542934
primary_pathology	1576	0.003542934
sample_position	1576	0.003542934
sampleid	1572	0.003533942
orig_sample_name	1548	0.003479989
disease_duration	1546	0.003475493
hospital	1541	0.003464253
dyad	1540	0.003462005
menopause	1530	0.003439524
gastric_involvement	1521	0.003419291
collection_device	1519	0.003414795
latitude_units	1513	0.003401307
longitude_units	1513	0.003401307
pulmonary_disord	1513	0.003401307
pregnancy	1493	0.003356346
perianal	1458	0.003277664
b_cat	1451	0.003261928
immunosup	1450	0.00325968
mesalamine	1450	0.00325968
race_cat	1443	0.003243943
weight_cat	1438	0.003232703
setting	1437	0.003230455
special_diet	1437	0.003230455
I5_Index_ID	1428	0.003210222
I7_Index_ID	1428	0.003210222
ethnicity_hispanic_or_latino	1420	0.003192238
mismatch_repair_status	1420	0.003192238
normal_adjacent_or_tumor_tissue_specimen	1420	0.003192238
replicate_or_aliquot_number	1420	0.003192238
smoking_ever	1420	0.003192238
drug_usage	1419	0.00318999
gynecologic_disord	1413	0.003176502
study_day	1411	0.003172005
aliquot	1402	0.003151773
pregnancy_week	1396	0.003138285
biologics	1359	0.003055107
acetate	1352	0.00303937
butyrate	1352	0.00303937
propionate	1352	0.00303937
study_group	1351	0.003037122
glucose	1350	0.003034874
sequencing_run	1342	0.00301689
pcr_primers	1336	0.003003401
dob	1335	0.003001153
supplement	1334	0.002998905
ac_sampled_room	1316	0.00295844
accult_score	1316	0.00295844
carbon_dioxide_inside	1316	0.00295844
cleaning_frequency	1316	0.00295844
closed_trash	1316	0.00295844
house_number	1316	0.00295844
multilevel	1316	0.00295844
species_name	1316	0.00295844
group	1314	0.002953944
birth_control	1311	0.0029472
animals_in_house	1310	0.002944952
number_humans_inhabiting_house	1310	0.002944952
nucleic_acid	1307	0.002938208
analysis_name	1301	0.002924719
Sample_Day	1296	0.002913479
animal_age	1281	0.002879758
animal_free_text	1281	0.002879758
animal_gender	1281	0.002879758
animal_origin	1281	0.002879758
animal_type	1281	0.002879758
coprophage	1281	0.002879758
food_source	1281	0.002879758
food_source_human_food	1281	0.002879758
food_source_pet_store_food	1281	0.002879758
food_source_unspecified	1281	0.002879758
food_source_wild_food	1281	0.002879758
food_special	1281	0.002879758
food_special_grain_free	1281	0.002879758
food_special_organic	1281	0.002879758
food_special_unspecified	1281	0.002879758
food_type	1281	0.002879758
hours_outside	1281	0.002879758
humans_free_text	1281	0.002879758
living_status	1281	0.002879758
other_animals_free_text	1281	0.002879758
toilet_water_access	1281	0.002879758
number_outsiders_at_sampling	1280	0.00287751
study_id	1277	0.002870766
sample_no	1272	0.002859526
sample_code	1269	0.002852782
Treatment_Group	1262	0.002837045
years_house_inhabited	1256	0.002823557
use_soaps	1253	0.002816813
Weight	1248	0.002805572
hours_house_empty_day	1244	0.00279658
hours_house_empty_night	1244	0.00279658
ileal_invovlement	1240	0.002787588
library_id	1239	0.00278534
crp	1218	0.002738131
case_control	1211	0.002722394
host ETHA_GRAMS_PER_DAY	1204	0.002706658
host race	1204	0.002706658
host smoke	1204	0.002706658
host type_beer	1204	0.002706658
host type_liquor	1204	0.002706658
host type_wine	1204	0.002706658
ph	1204	0.002706658
id	1203	0.00270441
semester	1201	0.002699914
total SCFA	1201	0.002699914
diet_last_six_month	1189	0.002672937
Age_Months	1188	0.002670689
agegroup	1188	0.002670689
geo: loc: name	1188	0.002670689
sexual_act	1177	0.002645961
emp_status	1167	0.00262348
disease_extent	1159	0.002605496
library_name	1153	0.002592007
disease_stage	1150	0.002585263
host_hiv_stat	1141	0.002565031
hysterectomy	1132	0.002544798
Height	1127	0.002533558
sample_moment	1121	0.00252007
compliance	1118	0.002513325
lims	1118	0.002513325
nausea	1118	0.002513325
qiita_empo_1	1118	0.002513325
qiita_empo_2	1118	0.002513325
qiita_empo_3	1118	0.002513325
syph	1118	0.002513325
douche	1104	0.002481853
hrt	1104	0.002481853
menarche	1104	0.002481853
urogenit_disord	1104	0.002481853
subject_number	1102	0.002477356
collection_study_day	1101	0.002475108
QR	1101	0.002475108
solution	1087	0.002443636
studyid	1087	0.002443636
subjectID	1078	0.002423403
filename	1074	0.002414411
symptoms	1072	0.002409915
foot_ware	1068	0.002400923
sample_group	1066	0.002396426
patient_number	1065	0.002394178
amniotic_fluid_color	1053	0.002367202
sequence_number	1052	0.002364954
PairID	1049	0.00235821
dryer	1048	0.002355962
kitchen_exhaust	1048	0.002355962
washer	1048	0.002355962
wireless	1048	0.002355962
propagation	1041	0.002340225
sample_name + description	1041	0.002340225
ampliconconcentration	1039	0.002335729
date_of_birth	1039	0.002335729
individualid	1039	0.002335729
wellinpcrplate	1039	0.002335729
elevation_units	1034	0.002324489
filename2	1034	0.002324489
sample_tube_id	1028	0.002311
smoking	1021	0.002295264
num_replicons	1019	0.002290768
WellPosition	1017	0.002286272
Dysentery	1016	0.002284024
library_layout	1015	0.002281776
sample_center	1015	0.002281776
library_source	1013	0.00227728
instrument_model	1012	0.002275032
platform	1012	0.002275032
age_baby_days	1011	0.002272783
antibiotics_after_birth	1011	0.002272783
antibiotics_at_birth	1011	0.002272783
bodysite_oralmucosa_forehead_volarright_palmright_footright_vag	1011	0.002272783
delivery_vvaginal_ccs_icsinoc	1011	0.002272783
diet_b_exclusisbreast__f_formula_bf_breasfedformula__bs_breasts	1011	0.002272783
diet_description	1011	0.002272783
env	1011	0.002272783
ethnicgroup	1011	0.002272783
family_number	1011	0.002272783
gbs	1011	0.002272783
motherorbaby_m_b	1011	0.002272783
planned_sampling_day_0_1_3_7_14_30_60_90_365	1011	0.002272783
preservation_method_n2__frozen_70frozenn2rna_laterfreshphenol_c	1011	0.002272783
sampling_date_m_d_yy	1011	0.002272783
studyinstitutionupr_nyu_ucol_b	1011	0.002272783
superbodysiteoralskinunknownsevaginaanalsaureola	1011	0.002272783
type_age	1011	0.002272783
other_medications	1009	0.002268287
collection_method	1008	0.002266039
CVC	1007	0.002263791
source	1006	0.002261543
reads_tax	1001	0.002250303
abx_past_6_mos	994	0.002234567
human oral environmental package	994	0.002234567
sequencing batch	994	0.002234567
bz	992	0.00223007
Plate	990	0.002225574
cholesterol	989	0.002223326
Time_Point	985	0.002214334
pcr_cond	977	0.00219635
days	973	0.002187357
experiment_title	970	0.002180613
unique_ID	970	0.002180613
treatmentgroup	967	0.002173869
Diabetic	966	0.002171621
plate_no	962	0.002162629
pet_farm_animal	955	0.002146892
DiabType	954	0.002144644
UlcerDur	954	0.002144644
DiabDur	953	0.002142396
duration_of_storage	951	0.0021379
sample_storage_temp_treatment	951	0.0021379
material_id	946	0.00212666
week	944	0.002122164
month	943	0.002119916
sequencing_pool	934	0.002099683
chemotherapy	930	0.002090691
empo_0	929	0.002088443
sample_order	915	0.00205697
Number	908	0.002041234
Abx	900	0.002023249
Asian	900	0.002023249
Black	900	0.002023249
chimera_check	900	0.002023249
Diabetes_Med	900	0.002023249
Ethnic	900	0.002023249
fit_result	900	0.002023249
Hx_Fam_CRC	900	0.002023249
Hx_of_Polyps	900	0.002023249
Hx_Prev	900	0.002023249
Native	900	0.002023249
NSAID	900	0.002023249
Other	900	0.002023249
Pacific	900	0.002023249
seq_qual_check	900	0.002023249
Smoke	900	0.002023249
White	900	0.002023249
Sample_timepoints	898	0.002018753
filetype	893	0.002007513
library_strategy	893	0.002007513
design_description	891	0.002003017
library_selection	891	0.002003017
Weight (kg)	891	0.002003017
%OTU3	876	0.001969296
Amox_Clavula	876	0.001969296
Ampicillin_Sulbactam	876	0.001969296
Carbapenem	876	0.001969296
Charlson_score	876	0.001969296
CHF	876	0.001969296
CVA	876	0.001969296
decubitus	876	0.001969296
DM_all	876	0.001969296
gi_CA	876	0.001969296
gtube	876	0.001969296
HD	876	0.001969296
hospital_stay	876	0.001969296
immuno_rx	876	0.001969296
indwell_suprapub_cath	876	0.001969296
KPCKp_bacteremia	876	0.001969296
liver_dis	876	0.001969296
max_%OTU3	876	0.001969296
Mech_vent	876	0.001969296
Metronidazole	876	0.001969296
MetronidazoleIV	876	0.001969296
MetronidazolePO	876	0.001969296
mets_tumor	876	0.001969296
mild_liver_dis	876	0.001969296
mod_or_severe_liver_dis	876	0.001969296
Piper_Tazo	876	0.001969296
PO_diet	876	0.001969296
sample_n_from_first_sample	876	0.001969296
screenPCRresult	876	0.001969296
seqID	876	0.001969296
subject_adm_ID	876	0.001969296
systemicabx_admlvl	876	0.001969296
VancIV	876	0.001969296
bush_camp	873	0.001962552
maize_observation	873	0.001962552
sample_type_expanded	873	0.001962552
sample_type_field_notes	873	0.001962552
seasonality	873	0.001962552
seasonality_unique_subjects	873	0.001962552
BBAge	869	0.00195356
edu_lev	866	0.001946816
exercise_wk	866	0.001946816
gender_cat	866	0.001946816
hisp_eth	866	0.001946816
smk_cig	866	0.001946816
active_disease	864	0.001942319
index_or_family	864	0.001942319
site_sampled	864	0.001942319
surgery	864	0.001942319
surgery_and_ibd	864	0.001942319
surgery_type	864	0.001942319
sample_family_id	858	0.001928831
fans	849	0.001908599
hiseqlane	844	0.001897358
house	844	0.001897358
house_day_subject_surface	844	0.001897358
house_day_surface	844	0.001897358
house_surface	844	0.001897358
moved	844	0.001897358
number_children	844	0.001897358
number_residents_human	844	0.001897358
percent_adult_residents	844	0.001897358
percent_male	844	0.001897358
plateid	844	0.001897358
source1	844	0.001897358
sourcesink	844	0.001897358
subject_surface	844	0.001897358
urine_blood	844	0.001897358
urine_ph	844	0.001897358
urine_spec_grav	844	0.001897358
dataset	840	0.001888366
sequencing_lab	840	0.001888366
collectiontime	837	0.001881622
ReversePrimer	832	0.001870382
sequence_run	830	0.001865886
Colon_Cleanout_Date	829	0.001863637
Colon_Cleanout_Interval	829	0.001863637
Colon_Cleanout_Relative_Day	829	0.001863637
Event_Code	829	0.001863637
Racial_Identities	829	0.001863637
Sampling_Time	829	0.001863637
antibiotic	826	0.001856893
age unit	824	0.001852397
Occlusion	824	0.001852397
Site_Categories	824	0.001852397
Site_Symbol	824	0.001852397
Visit_Date	824	0.001852397
hiv_status_clean	823	0.001850149
collection_day	813	0.001827669
add_0c	812	0.001825421
add_4c	812	0.001825421
add_5c	812	0.001825421
add_6c	812	0.001825421
collection_date_unformat	812	0.001825421
corrected_sample_site	812	0.001825421
days_since_placement	812	0.001825421
dewpt_c_average	812	0.001825421
dewpt_c_max	812	0.001825421
dewpt_c_min	812	0.001825421
exper_sample_group_days	812	0.001825421
include_pmi_analysis	812	0.001825421
individual_human_id_sample_group	812	0.001825421
individual_humanid	812	0.001825421
lpressure_inch_hg_low	812	0.001825421
pre_post_rupture	812	0.001825421
pressure_inch_hg_ave	812	0.001825421
pressure_inch_hg_high	812	0.001825421
rain_mm_average	812	0.001825421
rain_mm_max	812	0.001825421
rain_mm_min	812	0.001825421
rain_mm_sum	812	0.001825421
rh_percent_average	812	0.001825421
rh_percent_max	812	0.001825421
rh_percent_min	812	0.001825421
sample_group_allskin_allab	812	0.001825421
sample_type_skin_type	812	0.001825421
sample_type_skin_type_days_since_placement	812	0.001825421
soil_control	812	0.001825421
soil_resample	812	0.001825421
soil_type	812	0.001825421
soil_type_control	812	0.001825421
soil_type_control_experiment	812	0.001825421
solar_radiation_w_m2_average	812	0.001825421
solar_radiation_w_m2_min	812	0.001825421
temp_c_average	812	0.001825421
temp_c_max	812	0.001825421
temp_c_min	812	0.001825421
MiSeqRun	802	0.00180294
isolates	800	0.001798444
nugent_score	799	0.001796196
time-points	798	0.001793948
percent_body_fat	793	0.001782708
TimePP	792	0.001780459
age category	787	0.001769219
ethnic_group	785	0.001764723
calprotectin	784	0.001762475
centre	781	0.001755731
individual_niche_series	781	0.001755731
wbc	778	0.001748987
nose_mouth_teeth_throat_disord	775	0.001742243
adult_infant	772	0.001735498
date_delivery	772	0.001735498
date_extracted	772	0.001735498
fetal_hb	772	0.001735498
fetal_movement_24h	772	0.001735498
fetal_presentation	772	0.001735498
fundal_size	772	0.001735498
gestation_time	772	0.001735498
head_circumference_2	772	0.001735498
head_circumfrence_1	772	0.001735498
head_circumfrence_2	772	0.001735498
history_cong	772	0.001735498
history_sub_fert	772	0.001735498
ideal_weight	772	0.001735498
last_period	772	0.001735498
length_infant_1	772	0.001735498
length_infant_2	772	0.001735498
live_births	772	0.001735498
living_children	772	0.001735498
molar_preg	772	0.001735498
muac_infant_1	772	0.001735498
muac_infant_2	772	0.001735498
muac_mm	772	0.001735498
norm_fetal_mov	772	0.001735498
nourishment_status_group	772	0.001735498
ob_complications	772	0.001735498
other_ob_history	772	0.001735498
perc_dev	772	0.001735498
place_delivery	772	0.001735498
prev_pregnancies	772	0.001735498
resp_rate	772	0.001735498
spon_abortions	772	0.001735498
still_births	772	0.001735498
stool_parasite	772	0.001735498
time_delivery	772	0.001735498
urine_bilirubin	772	0.001735498
urine_haemolysis	772	0.001735498
urine_ketone	772	0.001735498
urine_leukocyte	772	0.001735498
urine_nitrite	772	0.001735498
urine_protein	772	0.001735498
urine_sugar	772	0.001735498
urine_urobilinogen	772	0.001735498
vag_delivery	772	0.001735498
vaginal_csection	772	0.001735498
vaginal_ph	772	0.001735498
well_location	772	0.001735498
well_plate	772	0.001735498
zone	770	0.001731002
control_type	768	0.001726506
observations	765	0.001719762
Sample Group	762	0.001713018
special_restrictions	761	0.00171077
IL6	756	0.001699529
515f_Forward_Primer	750	0.001686041
Date_Extracted	750	0.001686041
Extraction_Method	750	0.001686041
Forward_Primer_Linker	750	0.001686041
Sample_Weight	750	0.001686041
Study	750	0.001686041
Target_Collection_Day	750	0.001686041
ID	741	0.001665809
otherinfo	738	0.001659064
multiple_torso_limb_sites	737	0.001656816
env_mattter	728	0.001636584
ok_run	728	0.001636584
sample_name2	728	0.001636584
cohort	724	0.001627592
Height_cm	723	0.001625344
Barthel_Index	722	0.001623096
C-Reactive_Protein_(CRP)	722	0.001623096
Calf_Circumference	722	0.001623096
Cancer_status	722	0.001623096
Functional_Independent_Measure_(FIM)	722	0.001623096
Healthy_Food_Diversity_(HeFD)	722	0.001623096
Host_residential_stratification	722	0.001623096
IL10	722	0.001623096
IL8	722	0.001623096
Mini_Mental_State_Exam_(MMSE)	722	0.001623096
Mini_Nutritional_Assessment_(MNA)	722	0.001623096
MouseID	722	0.001623096
Subject_number	722	0.001623096
TNF-alpha	722	0.001623096
technical_replicate	720	0.0016186
Forward sample	717	0.001611855
Reverse sample	717	0.001611855
Sample Timepoint	717	0.001611855
antibiotics_before_w24	715	0.001607359
Birthmode	715	0.001607359
breastfeeding_duration	715	0.001607359
days_old_at_time_of_sample	715	0.001607359
Infantmet_Subject_ID	715	0.001607359
maternal	712	0.001600615
sample_preservation_method	711	0.001598367
esr	707	0.001589375
sexual_orientation	703	0.001580383
time_category	703	0.001580383
DOB	701	0.001575886
smoker_history	693	0.001557902
Taxonomy	693	0.001557902
birth	692	0.001555654
smoking_status	691	0.001553406
abundance_16s	687	0.001544414
acc_ctn	687	0.001544414
acc_ctn_number	687	0.001544414
badweek	687	0.001544414
ct	687	0.001544414
detector	687	0.001544414
exp	687	0.001544414
experimental_roup	687	0.001544414
nicedate	687	0.001544414
shipment	687	0.001544414
staph	687	0.001544414
staphhigh	687	0.001544414
week_number	687	0.001544414
pid	685	0.001539918
run_id	685	0.001539918
biological_replicate	683	0.001535421
Group	677	0.001521933
diagnosis_full	676	0.001519685
fecal_date	676	0.001519685
ibd_subtype	676	0.001519685
lane	676	0.001519685
patientnumber	676	0.001519685
study_center	676	0.001519685
ancylostomaduodenale_pos	675	0.001517437
endolimaxnana_pos	675	0.001517437
entamoebacoli_pos	675	0.001517437
entamoebahistolyticadispar_pos	675	0.001517437
giardialamblia_pos	675	0.001517437
helminth_pos	675	0.001517437
hymenolepisnana_pos	675	0.001517437
parasite_infection_sum	675	0.001517437
parasite_pos	675	0.001517437
protozoa_pos	675	0.001517437
Rainyseason	675	0.001517437
Storage time	675	0.001517437
Vit_A	675	0.001517437
sample_barcode	667	0.001499453
site	665	0.001494956
date	659	0.001481468
loccat	659	0.001481468
surcat	659	0.001481468
ProjectID	657	0.001476972
hb	655	0.001472476
hb_units	655	0.001472476
host_temp	655	0.001472476
shabono	655	0.001472476
RunID	653	0.00146798
ppi	650	0.001461236
sample_id_value_old	650	0.001461236
sample_packing_id	650	0.001461236
sample_type_site	650	0.001461236
sample_type_skin_control_type_days_since_placement	650	0.001461236
sample_type_skin_soil_ctrl	650	0.001461236
side_of_sample	650	0.001461236
skin_swab_type	650	0.001461236
solar_radiation_w_m2_max	650	0.001461236
estimated_size	648	0.00145674
ploidy	648	0.00145674
fermented_produce_commercial_tempeh	647	0.001454492
fermented_produce_commercial_unspecified	647	0.001454492
fermented_produce_commercial_wine	647	0.001454492
fermented_produce_commercial_yogurtlassi	647	0.001454492
fermented_produce_personal_beer	647	0.001454492
fermented_produce_personal_chicha	647	0.001454492
fermented_produce_personal_cider	647	0.001454492
fermented_produce_personal_cottage_cheese	647	0.001454492
fermented_produce_personal_fermented_beansmisonatto	647	0.001454492
fermented_produce_personal_fermented_breadsourdoughinjera	647	0.001454492
fermented_produce_personal_fermented_fish	647	0.001454492
fermented_produce_personal_fermented_tofu	647	0.001454492
fermented_produce_personal_fish_sauce	647	0.001454492
fermented_produce_personal_kefir_milk	647	0.001454492
fermented_produce_personal_kefir_water	647	0.001454492
fermented_produce_personal_kimchi	647	0.001454492
fermented_produce_personal_kombucha	647	0.001454492
fermented_produce_personal_mead	647	0.001454492
fermented_produce_personal_other	647	0.001454492
fermented_produce_personal_pickled_vegetables	647	0.001454492
fermented_produce_personal_sauerkraut	647	0.001454492
fermented_produce_personal_sour_creamcreme_fraiche	647	0.001454492
fermented_produce_personal_tempeh	647	0.001454492
fermented_produce_personal_unspecified	647	0.001454492
fermented_produce_personal_wine	647	0.001454492
fermented_produce_personal_yogurtlassi	647	0.001454492
Antibiotics_before_3_months	646	0.001452243
Antibiotics_before_6_months	646	0.001452243
Any_pet_at_birth	646	0.001452243
Any_smoking_during_pregnancy	646	0.001452243
Any_smoking_inside_outside_at_birth	646	0.001452243
bmi6yr	646	0.001452243
caesar	646	0.001452243
complete_set_faecal_samples	646	0.001452243
eczema_by_2_years	646	0.001452243
eczema_ever_by_6yr	646	0.001452243
Eczema_since_2_yrs	646	0.001452243
eth	646	0.001452243
faecal_sample_taken_at_12_months	646	0.001452243
faecal_sample_taken_at_24 mths	646	0.001452243
faecal_sample_taken_at_3_months	646	0.001452243
faecal_sample_taken_at_4_yrs	646	0.001452243
faecal_sample_taken_at_6_yrs	646	0.001452243
faecal_sample_taken_at_birth	646	0.001452243
fermented_consumed_beer	646	0.001452243
fermented_consumed_chicha	646	0.001452243
fermented_consumed_cider	646	0.001452243
fermented_consumed_cottage_cheese	646	0.001452243
fermented_consumed_fermented_beansmisonatto	646	0.001452243
fermented_consumed_fermented_breadsourdoughinjera	646	0.001452243
fermented_consumed_fermented_fish	646	0.001452243
fermented_consumed_fermented_tofu	646	0.001452243
fermented_consumed_fish_sauce	646	0.001452243
fermented_consumed_kefir_milk	646	0.001452243
fermented_consumed_kefir_water	646	0.001452243
fermented_consumed_kimchi	646	0.001452243
fermented_consumed_kombucha	646	0.001452243
fermented_consumed_mead	646	0.001452243
fermented_consumed_other	646	0.001452243
fermented_consumed_pickled_vegetables	646	0.001452243
fermented_consumed_sauerkraut	646	0.001452243
fermented_consumed_sour_creamcreme_fraiche	646	0.001452243
fermented_consumed_tempeh	646	0.001452243
fermented_consumed_unspecified	646	0.001452243
fermented_consumed_wine	646	0.001452243
fermented_consumed_yogurtlassi	646	0.001452243
fermented_frequency	646	0.001452243
fermented_increased	646	0.001452243
[truncated: 5,418 more rows]
