# Supplementary material for: Public human microbiome data are dominated by highly developed countries
Source: PLoS Biol. 2022 Feb 15;20(2):e3001536. doi: 10.1371/journal.pbio.3001536 (PMC8846514; doi:10.1371/journal.pbio.3001536)
Supplement: S2 Table — Each column holds a list of the 10 countries with the most samples in a single body site. The “unknown” category is omitted here. (CSV) [file pbio.3001536.s003.csv]

gut		oral		skin		vaginal		lung
United States	89100	United States	13836	United States	19706	United States	7959	United States	4325
China	20687	China	5488	China	1562	Denmark	1453	United Kingdom	2435
United Kingdom	10805	Netherlands	1505	Chile	1287	Kenya	759	Canada	917
Denmark	7209	Spain	1468	Bangladesh	1041	Canada	686	Italy	824
Finland	6603	Japan	1309	Papua New Guinea	1041	China	617	China	346
Canada	5427	Chile	963	Hong Kong	1013	Sweden	606	Poland	328
Germany	4463	South Korea	860	India	859	Australia	434	Australia	317
Italy	3488	Australia	856	Puerto Rico	546	Nigeria	397	Uganda	186
Sweden	3438	Czechia	644	Australia	528	Chile	329	Bangladesh	121
Netherlands	3337	United Kingdom	615	Peru	391	Tanzania	297	Germany	115
