# Supplementary material for: Public human microbiome data are dominated by highly developed countries
Source: PLoS Biol. 2022 Feb 15;20(2):e3001536. doi: 10.1371/journal.pbio.3001536 (PMC8846514; doi:10.1371/journal.pbio.3001536)
Supplement: S3 Table — This contains similar data to S2 Table, except no countries or body sites are omitted. Each column is a single body site. Each row is a country, and each cell represents the number of samples from that country that appeared in that body site. (CSV) [file pbio.3001536.s004.csv]

Country	bile	blood	eye	feces	gut	human metagenome	lung	milk	nasopharyngeal	oral	reproductive system	saliva	semen	skeleton	skin	sputum	trachael	urinary tract	vaginal
Antarctica	0	0	0	0	55	0	0	0	0	86	0	0	0	0	0	0	0	0	0
Argentina	0	0	0	0	442	105	0	0	0	3	0	0	0	0	3	0	0	0	0
Australia	0	0	0	258	2120	1653	317	0	3035	856	0	64	0	0	528	1	0	0	434
Austria	0	0	0	20	745	43	0	0	0	61	0	0	0	0	72	0	0	0	0
Bangladesh	0	0	0	0	2225	115	121	0	0	0	0	0	0	0	1041	0	0	0	0
Barbados	0	0	0	0	0	123	0	0	0	0	0	0	0	0	0	0	0	0	0
Belgium	0	0	0	0	1647	8	0	0	33	156	0	0	0	0	31	0	0	0	1
Belize	0	0	0	0	0	0	0	0	0	7	0	0	0	0	0	0	0	0	0
Bolivia	0	0	0	0	175	483	0	0	0	170	0	26	0	0	264	0	0	0	89
Botswana	0	0	0	0	54	0	0	0	548	0	0	0	0	0	0	0	0	0	0
Brazil	0	1	0	0	664	778	0	291	95	472	0	22	0	0	277	0	0	0	145
Bulgaria	0	0	0	0	107	0	0	0	0	0	0	0	0	0	0	0	0	0	0
Burkina Faso	0	0	0	0	0	17	0	0	0	0	0	0	0	0	0	0	0	0	0
Cambodia	0	140	0	0	0	0	0	0	0	0	0	0	0	0	0	0	0	0	0
Cameroon	0	0	0	63	770	0	0	0	0	0	0	0	0	0	0	0	0	0	0
Canada	0	0	0	0	5427	1406	917	0	33	212	0	0	98	0	50	0	0	0	686
Central African Republic	0	0	0	0	389	207	0	0	0	0	0	0	0	0	0	0	0	0	0
Chile	0	0	0	0	637	400	0	0	0	963	0	0	0	0	1287	0	0	0	329
China	15	112	1	1633	20687	3745	346	502	693	5488	372	296	1	0	1562	68	0	24	617
Colombia	0	0	0	0	298	0	0	0	0	1	0	0	0	0	1	0	0	0	0
Congo (the)	0	0	0	81	0	0	0	0	0	15	0	0	0	0	0	0	0	0	0
Costa Rica	0	0	0	0	0	0	0	0	0	0	0	0	0	0	2	0	0	0	0
Croatia	0	0	0	0	2	0	0	0	0	0	0	0	0	0	0	0	0	0	0
Cyprus	0	0	0	0	1	0	0	0	0	0	0	0	0	0	0	0	0	0	0
Czechia	0	0	0	0	90	0	0	0	0	644	0	0	0	0	3	0	0	2	1
Denmark	0	0	1	223	7209	522	46	0	1789	23	0	0	0	0	183	0	48	0	1453
Ecuador	0	0	0	0	290	23	0	0	0	50	0	0	0	0	0	0	0	0	0
Egypt	0	0	0	0	38	75	0	0	1	36	0	0	0	0	7	0	0	0	51
El Salvador	0	0	0	0	181	0	1	0	0	0	0	0	0	0	0	0	0	0	0
Estonia	0	0	0	0	807	0	0	0	0	0	0	0	0	0	0	0	0	0	0
Ethiopia	0	0	0	0	179	0	0	0	0	0	0	0	0	0	0	0	0	0	0
Fiji	0	0	0	0	0	132	0	0	0	0	0	0	0	0	0	0	0	0	0
Finland	0	0	0	0	6603	1007	0	0	0	54	0	92	0	0	67	0	0	0	32
France	0	215	0	0	2162	818	64	0	0	79	0	42	0	0	18	0	0	0	4
French Guiana	0	0	0	0	96	0	0	0	0	0	0	0	0	0	0	0	0	0	0
Gambia	0	0	0	0	357	230	6	0	0	0	0	0	0	0	0	0	0	0	0
Georgia	0	0	0	0	73	0	5	0	0	0	0	0	0	0	0	0	0	0	1
Germany	0	0	0	0	4463	350	115	0	0	457	0	16	0	0	130	0	0	0	0
Ghana	0	0	0	0	222	0	0	0	0	0	0	0	0	0	0	0	0	0	0
Greece	0	0	0	0	169	0	0	0	0	0	0	0	0	0	1	0	0	0	0
Guadeloupe	0	0	0	0	0	0	0	0	0	6	0	0	0	0	0	0	0	0	0
Guam	0	0	0	0	0	0	0	0	0	2	0	0	0	0	0	0	0	0	0
Guatemala	0	0	0	0	64	0	0	0	0	0	0	0	0	0	0	0	0	0	0
Guernsey	0	0	0	0	8	0	0	0	0	0	0	0	0	0	0	0	0	0	0
Guinea-Bissau	0	0	0	0	0	675	0	0	0	0	0	0	0	0	0	0	0	0	0
Haiti	0	0	0	0	25	295	0	0	0	0	0	0	0	0	0	0	0	0	0
Hong Kong	0	0	0	0	752	300	0	0	0	0	0	0	0	0	1013	0	0	0	0
Hungary	0	0	0	0	32	0	4	0	0	1	0	0	0	0	0	0	0	0	0
India	0	0	25	0	1750	153	1	0	0	183	0	25	0	0	859	0	0	0	1
Indonesia	0	0	0	0	42	0	0	0	0	0	0	0	0	0	1	0	0	3	0
Ireland	0	0	9	406	2154	9	0	0	9	208	0	0	0	0	79	0	0	0	0
Isle of Man	0	0	0	0	5	0	0	0	0	1	0	0	0	0	1	0	0	0	0
Israel	0	0	0	234	1274	2447	1	0	281	594	0	0	0	0	0	0	0	0	0
Italy	0	0	0	327	3488	932	824	0	71	243	0	224	0	0	77	0	0	0	79
Jamaica	0	0	0	0	92	0	0	0	0	0	0	0	0	0	0	0	0	0	0
Japan	0	0	0	0	2809	87	0	0	0	1309	0	91	0	1	1	0	0	0	0
Jersey	0	0	0	0	6	0	0	0	0	2	0	0	0	0	0	0	0	0	0
Kenya	0	0	0	0	524	327	0	0	115	0	1069	0	0	0	0	0	0	0	759
Latvia	0	0	0	0	2	0	0	0	0	0	0	0	0	0	0	0	0	0	0
Liberia	0	0	0	0	4	0	0	0	0	0	0	0	0	0	0	0	0	0	0
Lithuania	0	0	0	0	22	0	0	0	0	0	0	0	0	0	0	0	0	0	0
Luxembourg	0	0	0	0	940	0	0	0	0	85	0	0	0	0	0	0	0	0	17
Macao	0	0	0	0	16	0	0	0	0	0	0	0	0	0	0	0	0	0	0
Madagascar	0	0	0	0	305	224	0	0	0	0	0	0	0	0	0	0	0	0	0
Malawi	0	0	0	0	3008	0	44	0	0	0	0	0	0	0	0	0	0	0	0
Malaysia	0	0	0	0	440	22	0	0	0	81	77	0	0	0	0	0	0	0	0
Mali	0	0	0	0	1624	0	0	0	0	0	0	0	0	0	0	0	0	0	0
Malta	0	0	0	0	1	0	0	0	0	0	0	0	0	0	0	0	0	0	0
Mexico	0	0	0	62	723	148	0	0	0	1	0	0	0	0	163	0	0	0	0
Mongolia	0	0	0	0	63	0	0	0	0	4	0	0	0	0	0	0	0	0	0
Morocco	0	0	6	0	14	7	0	0	7	7	0	0	0	0	34	0	0	0	0
Mozambique	0	0	0	0	321	0	0	0	0	0	0	0	0	0	0	0	0	0	0
Myanmar	0	0	0	0	0	1	0	0	0	0	0	0	0	0	0	0	0	0	0
Nepal	0	0	0	0	54	0	50	0	0	6	0	0	0	0	0	0	0	0	0
Netherlands	0	0	0	0	3337	121	0	0	3678	1505	0	267	0	0	119	0	0	0	146
New Zealand	0	0	0	0	2849	104	70	0	1091	240	0	0	0	0	0	0	0	0	0
Nicaragua	0	0	0	0	0	1422	0	0	0	0	0	0	0	0	0	0	0	0	0
Nigeria	0	178	0	0	168	577	0	0	0	0	0	0	0	0	3	0	0	0	397
Norway	0	428	0	0	613	25	0	0	0	1	0	0	0	0	0	0	0	0	1
Oman	0	0	0	0	4	0	0	0	0	0	0	0	0	0	0	0	0	0	0
Pakistan	0	0	0	0	14	0	0	0	0	0	0	0	0	0	0	0	0	0	0
Papua New Guinea	0	0	0	0	0	0	0	0	0	0	0	0	0	0	1041	0	0	0	0
Peru	0	0	0	0	448	0	41	0	129	130	0	0	0	0	391	0	0	0	0
Philippines	0	0	0	0	4	0	0	0	0	0	0	0	0	0	0	0	0	0	0
Poland	0	0	0	0	354	55	328	0	0	4	0	0	0	0	1	0	0	0	0
Portugal	0	0	0	0	8	0	0	0	0	77	0	0	0	0	0	0	0	0	0
Puerto Rico	0	0	0	0	223	357	0	6	0	169	0	0	0	0	546	0	0	0	76
Romania	0	0	0	0	439	0	0	0	0	0	0	0	0	0	0	0	0	0	0
Russian Federation	0	0	0	0	1950	16	77	0	0	113	3	0	0	0	0	0	0	0	0
Saudi Arabia	0	0	0	0	0	0	0	0	0	59	0	0	0	0	38	0	0	0	0
Serbia	0	0	0	0	86	0	0	0	0	0	0	0	0	0	0	0	0	0	0
Sierra Leone	0	0	0	0	0	0	0	0	0	13	0	0	0	0	0	0	0	0	0
Singapore	0	0	0	0	72	384	0	0	0	1	0	0	0	0	190	0	0	0	0
Slovakia	0	0	0	0	6	0	0	0	0	1	0	0	0	0	1	0	0	0	0
Slovenia	0	0	0	0	0	0	0	0	0	12	0	0	0	0	0	0	0	0	155
South Africa	0	0	0	0	217	521	14	588	0	4	0	0	0	0	1	38	0	0	168
South Korea	0	0	0	0	1408	259	0	0	15	860	0	0	0	0	220	0	0	0	0
Spain	30	0	0	119	2833	752	100	52	0	1468	1	162	0	0	0	0	0	0	0
Sri Lanka	0	0	0	0	0	52	10	0	0	0	0	0	0	0	0	0	0	0	0
Sudan	0	0	0	0	46	0	0	0	0	42	0	0	0	0	0	0	0	0	0
Sweden	0	332	0	234	3438	427	1	0	0	209	0	1	0	0	0	0	0	0	606
Switzerland	0	0	0	0	557	141	67	20	1	6	0	0	0	0	0	0	0	0	1
Taiwan	0	0	0	0	652	320	56	34	0	377	0	0	0	0	0	0	0	0	39
Tanzania	0	0	0	0	1660	0	0	70	0	374	0	0	0	0	142	0	0	0	297
Thailand	0	0	1	0	244	190	0	0	0	147	0	0	0	0	1	0	0	0	3
Togo	0	0	0	0	0	19	0	0	0	0	0	0	0	0	0	0	0	0	0
Turkey	0	0	0	0	21	7	0	0	0	6	0	198	0	0	0	0	0	0	0
Uganda	0	0	0	0	79	374	186	0	0	310	0	0	0	0	0	0	0	0	0
United Arab Emirates	0	0	0	0	6	0	0	0	0	0	0	0	0	0	0	0	0	0	0
United Kingdom	0	14	6	0	10805	1486	2435	0	465	615	0	0	0	0	81	0	0	0	169
United States	0	995	38	1391	89100	35583	4325	495	2188	13836	1656	203	72	0	19706	0	265	1148	7959
United States Minor Outlying Islands (the)	0	0	0	0	3	0	0	0	0	0	0	0	0	0	0	0	0	0	0
unknown	0	292	272	1807	18046	8616	6711	2	1238	14556	2	774	32	0	6233	257	207	10	3063
Venezuela	0	0	0	0	265	22	0	0	40	97	0	0	0	0	124	0	0	0	5
Viet Nam	0	0	0	0	0	0	24	0	91	0	0	0	0	0	0	0	0	0	0
Zimbabwe	0	0	0	0	116	0	0	0	0	0	0	0	0	0	0	0	0	0	0
