# Supplementary material for: Public human microbiome data are dominated by highly developed countries
Source: PLoS Biol. 2022 Feb 15;20(2):e3001536. doi: 10.1371/journal.pbio.3001536 (PMC8846514; doi:10.1371/journal.pbio.3001536)
Supplement: S4 Table — Each row represents a single country or territory as defined by the United Nations. There are 10 columns; see the Supporting information documentation for a description of them. (CSV) [file pbio.3001536.s005.csv]

alpha2	country	region	samples	LDC	population	perc_samples	perc_pop	unscaled_diff	scaled_diff
DK	Denmark	Europe and Northern America	11497	no	5792	0.025845887	0.00074306	34.78306163	100
LU	Luxembourg	Europe and Northern America	1042	no	625	0.002342473	8.02E-05	29.2145721	83.99080108
FI	Finland	Europe and Northern America	7855	no	5540	0.017658471	0.00071073	24.84552927	71.42996651
NZ	New Zealand	Australia/New Zealand	4354	no	4822	0.009788031	0.000618618	15.82242504	45.48887963
EE	Estonia	Europe and Northern America	807	no	1326	0.00181418	0.000170113	10.66453291	30.66013286
IE	Ireland	Europe and Northern America	2874	no	4937	0.00646091	0.000633371	10.20082894	29.3270013
IL	Israel	Northern Africa and Western Asia	4831	no	8655	0.010860353	0.001110356	9.780966993	28.11991393
US	United States	Europe and Northern America	178960	no	331002	0.4023119	0.042464469	9.474082915	27.2376337
NL	Netherlands	Europe and Northern America	9173	no	17134	0.020621407	0.002198132	9.381330992	26.97097539
SE	Sweden	Europe and Northern America	5248	no	10099	0.011797792	0.001295607	9.105992373	26.17938717
PR	Puerto Rico	Latin America and the Caribbean	1377	no	2860	0.003095572	0.000366911	8.436838488	24.2555948
BB	Barbados	Latin America and the Caribbean	123	no	287	0.000276511	3.68E-05	7.509915367	21.59072553
AU	Australia	Australia/New Zealand	9266	no	25499	0.020830476	0.003271284	6.367676256	18.30683085
GW	Guinea-Bissau	Sub-Saharan Africa	675	yes	1967	0.001517437	0.000252348	6.013277429	17.28794749
GF	French Guiana	Latin America and the Caribbean	96	no	298	0.000215813	3.82E-05	5.645037055	16.2292702
HK	Hong Kong	Eastern and South-Eastern Asia	2065	no	7496	0.004642233	0.000961667	4.827277954	13.8782434
BW	Botswana	Sub-Saharan Africa	602	no	2351	0.001353329	0.000301611	4.486996081	12.89994575
GM	Gambia	Sub-Saharan Africa	593	yes	2416	0.001333097	0.00030995	4.301001475	12.36521822
GB	United Kingdom	Europe and Northern America	16076	no	67886	0.03613973	0.008709141	4.149632207	11.93003725
CA	Canada	Europe and Northern America	8829	no	37742	0.019848076	0.004841947	4.099193643	11.78502826
NI	Nicaragua	Latin America and the Caribbean	1422	no	6624	0.003196734	0.000849797	3.761760143	10.81491958
NO	Norway	Europe and Northern America	1068	no	5421	0.002400923	0.000695464	3.452261408	9.925122306
CL	Chile	Latin America and the Caribbean	3616	no	19116	0.008128966	0.002452404	3.314692365	9.529616458
BE	Belgium	Europe and Northern America	1876	no	11589	0.004217351	0.001486761	2.836603923	8.155130085
MW	Malawi	Sub-Saharan Africa	3052	yes	19129	0.006861063	0.002454072	2.795787058	8.037783126
FJ	Fiji	Oceania	132	no	896	0.000296743	0.000114948	2.581533407	7.421811901
CF	Central African Republic	Sub-Saharan Africa	596	yes	4829	0.001339841	0.000619516	2.162722918	6.217747423
ES	Spain	Europe and Northern America	5517	no	46754	0.012402519	0.005998102	2.067740525	5.9446766
PG	Papua New Guinea	Oceania	1041	no	8947	0.002340225	0.001147817	2.038849271	5.861615325
SG	Singapore	Eastern and South-Eastern Asia	647	no	5850	0.001454492	0.0007505	1.938028872	5.571760452
AT	Austria	Europe and Northern America	941	no	9006	0.00211542	0.001155386	1.830920591	5.263828154
IT	Italy	Europe and Northern America	6265	no	60461	0.014084064	0.007756582	1.815756374	5.220231599
BO	Bolivia	Latin America and the Caribbean	1207	no	11673	0.002713402	0.001497537	1.811909961	5.209173306
CH	Switzerland	Europe and Northern America	793	no	8654	0.001782708	0.001110227	1.605713743	4.616366899
SI	Slovenia	Europe and Northern America	167	no	2078	0.000375425	0.000266588	1.408259715	4.04869396
ML	Mali	Sub-Saharan Africa	1624	yes	20250	0.003650841	0.002597886	1.405312229	4.040220047
CZ	Czechia	Europe and Northern America	740	no	10708	0.001663561	0.001373737	1.210975022	3.481507852
DE	Germany	Europe and Northern America	5531	no	83783	0.012433991	0.010748577	1.156803462	3.325766645
TW	Taiwan	Eastern and South-Eastern Asia	1478	no	23816	0.003322625	0.003055371	1.087470389	3.126436658
KR	South Korea	Eastern and South-Eastern Asia	2762	no	51269	0.006209128	0.006577334	-1.059300907	-2.193040208
FR	France	Europe and Northern America	3402	no	65273	0.007647883	0.008373917	-1.094932726	-2.266807736
KE	Kenya	Sub-Saharan Africa	2794	no	53771	0.006281065	0.006898318	-1.098271929	-2.273720793
TZ	Tanzania	Sub-Saharan Africa	2543	yes	59734	0.005716804	0.007663315	-1.340489478	-2.775176819
PE	Peru	Latin America and the Caribbean	1139	no	32971	0.002560534	0.004229872	-1.651948741	-3.419981975
JP	Japan	Eastern and South-Eastern Asia	4298	no	126476	0.00966214	0.016225691	-1.679306166	-3.476619266
CM	Cameroon	Sub-Saharan Africa	833	no	26545	0.00187263	0.003405476	-1.818552738	-3.76489744
JM	Jamaica	Latin America and the Caribbean	92	no	2961	0.000206821	0.000379869	-1.836702225	-3.802471799
HT	Haiti	Latin America and the Caribbean	320	yes	11402	0.000719378	0.00146277	-2.033383196	-4.20965476
SV	El Salvador	Latin America and the Caribbean	182	no	6486	0.000409146	0.000832093	-2.033732029	-4.210376937
ZA	South Africa	Sub-Saharan Africa	1551	no	59308	0.003486733	0.007608663	-2.182175387	-4.517694953
CN	China	Eastern and South-Eastern Asia	36162	no	1439323	0.08129416	0.184651715	-2.271401956	-4.702418153
RO	Romania	Europe and Northern America	439	no	19237	0.000986896	0.002467928	-2.50069656	-5.177120178
BD	Bangladesh	Central and Southern Asia	3502	yes	164689	0.007872688	0.021128062	-2.683716416	-5.556020923
UG	Uganda	Sub-Saharan Africa	949	yes	45741	0.002133404	0.005868144	-2.750601114	-5.69449039
EC	Ecuador	Latin America and the Caribbean	363	no	17643	0.000816044	0.002263432	-2.773664838	-5.742238556
MN	Mongolia	Eastern and South-Eastern Asia	67	no	3278	0.00015062	0.000420537	-2.792044388	-5.780289209
GE	Georgia	Northern Africa and Western Asia	79	no	3989	0.000177596	0.000511751	-2.881543081	-5.965575779
PL	Poland	Europe and Northern America	742	no	37846	0.001668057	0.004855289	-2.910745614	-6.026032943
VE	Venezuela	Latin America and the Caribbean	553	no	28435	0.001243174	0.003647945	-2.934379455	-6.074961404
MY	Malaysia	Eastern and South-Eastern Asia	620	no	32365	0.001393794	0.004152128	-2.97901091	-6.167360624
MG	Madagascar	Sub-Saharan Africa	529	yes	27691	0.001189221	0.003552497	-2.98724704	-6.184411647
CG	Congo (the)	Sub-Saharan Africa	96	no	5518	0.000215813	0.000707908	-3.280187241	-6.790877321
GR	Greece	Europe and Northern America	170	no	10423	0.000382169	0.001337174	-3.49890369	-7.243679695
BG	Bulgaria	Europe and Northern America	107	no	6948	0.000240542	0.000891364	-3.705648348	-7.671697215
RU	Russian Federation	Europe and Northern America	2159	no	145934	0.00485355	0.018721971	-3.857376374	-7.985815384
BR	Brazil	Latin America and the Caribbean	2745	no	212559	0.006170911	0.027269337	-4.419013429	-9.14855643
AR	Argentina	Latin America and the Caribbean	553	no	45195	0.001243174	0.005798097	-4.663945119	-9.655631463
MZ	Mozambique	Sub-Saharan Africa	321	yes	31255	0.000721626	0.004009725	-5.556516941	-11.50349724
RS	Serbia	Europe and Northern America	86	no	8737	0.000193333	0.001120876	-5.797650836	-12.00270981
MX	Mexico	Latin America and the Caribbean	1097	no	128932	0.002466116	0.016540773	-6.707215556	-13.88575549
TH	Thailand	Eastern and South-Eastern Asia	586	no	69799	0.00131736	0.008954561	-6.79735194	-14.07236226
KH	Cambodia	Eastern and South-Eastern Asia	140	yes	16718	0.000314728	0.002144763	-6.81466415	-14.10820323
PT	Portugal	Europe and Northern America	85	no	10196	0.000191085	0.001308052	-6.845403823	-14.17184269
ZW	Zimbabwe	Sub-Saharan Africa	116	no	14862	0.000260774	0.001906656	-7.311516084	-15.1368215
GH	Ghana	Sub-Saharan Africa	222	no	31072	0.000499068	0.003986248	-7.987381089	-16.53604538
NG	Nigeria	Sub-Saharan Africa	1323	no	206139	0.002974177	0.026445711	-8.891775574	-18.40838728
CO	Colombia	Latin America and the Caribbean	300	no	50882	0.000674416	0.006527686	-9.679013394	-20.0381831
NP	Nepal	Central and Southern Asia	110	yes	29136	0.000247286	0.003737877	-15.11560085	-31.29339378
GT	Guatemala	Latin America and the Caribbean	64	no	17915	0.000143876	0.002298327	-15.97441675	-33.07137564
LK	Sri Lanka	Central and Southern Asia	62	no	21413	0.000139379	0.002747088	-19.70942704	-40.80386004
SA	Saudi Arabia	Northern Africa and Western Asia	97	no	34813	0.000218061	0.004466183	-20.48131739	-42.40188244
TR	Turkey	Northern Africa and Western Asia	232	no	84339	0.000521549	0.010819907	-20.74572584	-42.94927965
IN	India	Central and Southern Asia	2997	no	1380004	0.00673742	0.17704164	-26.27736262	-54.4012682
EG	Egypt	Northern Africa and Western Asia	208	no	102334	0.000467595	0.013128498	-28.0766176	-58.12621405
MA	Morocco	Northern Africa and Western Asia	75	no	36910	0.000168604	0.004735209	-28.08477531	-58.14310273
SD	Sudan	Northern Africa and Western Asia	88	yes	43849	0.000197829	0.005625418	-28.43578313	-58.86978411
ET	Ethiopia	Sub-Saharan Africa	179	yes	114963	0.000402402	0.01474868	-36.65162457	-75.87880439
VN	Viet Nam	Eastern and South-Eastern Asia	115	no	97338	0.000258526	0.012487557	-48.30284934	-100
unknown	unknown	unknown	62118	unknown		0.139644672
ID	Indonesia	Eastern and South-Eastern Asia	46	no	273523	0.000103411	0.035090449
HU	Hungary	Europe and Northern America	37	no	9660	8.32E-05	0.001239288
LT	Lithuania	Europe and Northern America	22	no	2722	4.95E-05	0.000349207
TG	Togo	Sub-Saharan Africa	19	yes	8278	4.27E-05	0.00106199
BF	Burkina Faso	Sub-Saharan Africa	17	no	20903	3.82E-05	0.00268166
MO	Macao	Eastern and South-Eastern Asia	16	no	649	3.60E-05	8.33E-05
PK	Pakistan	Central and Southern Asia	14	no	220892	3.15E-05	0.028338383
SL	Sierra Leone	Sub-Saharan Africa	13	yes	7976	2.92E-05	0.001023246
SK	Slovakia	Europe and Northern America	8	no	5459	1.80E-05	0.000700339
GG	Guernsey	Europe and Northern America	8	no		1.80E-05
IM	Isle of Man	Europe and Northern America	7	no	85	1.57E-05	1.09E-05
BZ	Belize	Latin America and the Caribbean	7	no	397	1.57E-05	5.09E-05
AE	United Arab Emirates	Northern Africa and Western Asia	6	no	9890	1.35E-05	0.001268795
GP	Guadeloupe	Latin America and the Caribbean	6	no	400	1.35E-05	5.13E-05
OM	Oman	Northern Africa and Western Asia	4	no	5106	8.99E-06	0.000655052
LR	Liberia	Sub-Saharan Africa	4	no	5057	8.99E-06	0.000648766
PH	Philippines	Eastern and South-Eastern Asia	4	no	109581	8.99E-06	0.01405822
CR	Costa Rica	Latin America and the Caribbean	2	no	5094	4.50E-06	0.000653513
LV	Latvia	Europe and Northern America	2	no	1886	4.50E-06	0.000241956
HR	Croatia	Europe and Northern America	2	no	4105	4.50E-06	0.000526633
GU	Guam	Oceania	2	no	168	4.50E-06	2.16E-05
CY	Cyprus	Northern Africa and Western Asia	1	no	1207	2.25E-06	0.000154847
MT	Malta	Europe and Northern America	1	no	441	2.25E-06	5.66E-05
MM	Myanmar	Eastern and South-Eastern Asia	1	yes	54409	2.25E-06	0.006980167
AQ	Antarctica	unknown	141	no		0.000316976
JE	Jersey	Europe and Northern America	8	no		1.80E-05
UM	United States Minor Outlying Islands (the)	Oceania	3	no		6.74E-06
