# Supplementary material for: Public human microbiome data are dominated by highly developed countries
Source: PLoS Biol. 2022 Feb 15;20(2):e3001536. doi: 10.1371/journal.pbio.3001536 (PMC8846514; doi:10.1371/journal.pbio.3001536)
Supplement: S5 Table — Each row represents a single body site. The “human” column indicates the ID used to identify samples explicitly labeled as human (e.g., “human gut metagenome”); the “generic” column indicates the ID used to identify samples not labeled as human (e.g., “gut metagenome”). NCBI, National Center for Biotechnology Information. (CSV) [file pbio.3001536.s006.csv]

body site	human	generic
gut	txid408170	txid749906
human metagenome	txid646099
oral	txid447426	txid1227552
skin	txid539655	txid1338477
vaginal	txid1632839	txid1549736
lung	txid433733	txid1729361
nasopharyngeal	txid1131769
feces	txid2705415	txid1861841
reproductive system	txid1842734
blood	txid1504969	txid1676987
saliva	txid1679718
milk	txid1633571
urinary tract	txid2516875
trachael	txid1712573
sputum	txid2517771
eye	txid1774142
semen	txid1837932
bile	txid1630596
skeleton	txid1892068
